# Supplementary material for: Transcriptional and spatial profiling of the kidney allograft unravels a central role for FcyRIII+ innate immune cells in rejection
Source: Nat Commun. 2023 Jul 19;14:4359. doi: 10.1038/s41467-023-39859-7 (PMC10356785; doi:10.1038/s41467-023-39859-7)
Supplement: Supplementary file 3 — Supplementary data 1 [file 41467_2023_39859_MOESM3_ESM.csv]

NAME;Podocytes;Proximal_Tubule_cells;Loop_of_Henle ;Intercalated_cells;Endothelial_cells_glomerular;Endothelial_cells_peritubular;Endothelial_cells_vasarecta;vascular_smooth-muscle-pericytes;CD4naive_Tcells;CD4memory_Tcells;CD8effector_Tcells;CD8effmem_Tcells;CD8temra_Tcells;NK_FCGR3A_low;NK_FCGR3A_high;Myeloid_FCGR3A_high;Myeloid_FCGR3A_low;Bcells
A1CF;1;75	71016634;1;1;1;1;1;1;1;1;1;1;24	52274087;1;1;1;1;1
A2M;53	61439746;1;59	52137609;1;1024	613889;1513	370851;2503	384794;1489	201301;1;1;1;1;23	52224095;1;1;1;211	5567528;1
ABAT;1;146	541319;1;7	192465146;1;1;1;1;1;1;1;1;60	33196039;20	1495364;24	87535094;1;16	0797185;1
ABCA1;1;11	98812867;19	49425104;11	84624514;10	01861095;1;1;33	89034224;1;1;1;1;1;1;1;29	89823282;69	91970872;1
ABCA6;1;1;1;1;1;1;1;66	04316432;1;1;1;1;1;1;1;1;1;1
ABCA8;1;1;1;1;1;1;1;137	3262751;1;1;1;1;1;1;1;1;1;1
ABCC6;3	364019392;133	5360543;25	31189489;1;4	809065969;1;1;1;1;1;1;1;10	80069926;1;1;1;1;1
ABCC9;1;1;1;1;1;1;1;112	2074366;1;1;1;1;1;1;1;1;1;1
ABCD1;1;1;4	048333563;1;9	259748938;9	967114477;1;1;1;1;1;1;28	97795889;1;1;15	26789608;11	03745949;1
ABCD2;1;1;1;1;1;1;1;1;27	95981639;23	44379244;8	104825131;21	1247448;1;1;1;1;1;1
ABCG2;1;1;1;1;32	28596368;105	0797901;1;1;1;1;1;1;1;1;1;1;1;1
ABHD15;6	740301832;1;3	476056917;6	35966434;1;1;1;1;1;1;1;1;1;19	17408043;19	1966938;1;7	726375946;34	67761381
ABI3;1;1;1;1;92	78963149;129	8221801;45	8857505;1;14	63079984;34	36294624;99	47227811;145	3453232;27	31235736;249	2510539;250	5782775;270	4882625;134	9700365;1
ABI3BP;1;1;5	84237597;1;22	15287627;11	22979011;445	6360564;134	6494146;1;1;1;1;1;1;1;1;1;1
AC004585.1;1;1;1;1;1;1;1;1;10	19844981;25	55885982;21	7647973;13	30262966;8	562061954;1;1;1;1;1
AC004687.1;1;1;1;1;1;1;1;1;22	94625023;44	05232851;75	8529558;53	54789597;25	10757181;134	8175748;142	7626117;120	6308148;67	00501933;120	249484
AC004832.6;1;1;1;1;1;1;1;1;12	66789548;1;14	31075013;1;1;1;1;1;1;1
AC004865.2;1;1;1;1;1;1;1;1;1;1;14	44170689;14	35999476;1;31	36898231;30	28869964;1;5	560443009;1
AC005082.1;1;1;42	36099229;19	81016568;1;1;1;1;1;1;1;1;1;1;1;1;1;1
AC005280.2;1;1;1;1;1;1;1;1;1;1;1;1;1;1;1;35	26500819;7	399920904;1
AC005332.1;1;1;1;1;1;1;1;1;1;1;1;1;1;1;1;1;1;20	92506416
AC005842.1;1;1;1;1;1;1;1;1;13	95120489;1;1;1;1;1;1;1;1;1
AC006369.1;1;1;1;1;1;1;1;1;11	11090195;11	86747166;47	0254138;24	82382395;1;36	87316875;9	151450415;1;1;1
AC007032.1;1;1;1;1;1;1;8	065365011;1;1;1;1;1;1;1;1;37	86277184;21	55338836;1
AC007384.1;1;1;1;1;1;1;1;1;50	34369014;61	66123079;46	94689895;47	90092315;21	00384204;45	17163841;65	44856655;1;10	50107154;80	91688248
AC007563.2;1;1;1;8	335451178;77	43561832;32	53274202;1;23	03598573;1;1;1;1;1;1;1;1;1;1
AC007906.2;1;11	03192402;92	22134541;4	436854657;1;1;1;1;1;1;1;1;73	07556219;1;1;1;1;1
AC008264.2;214	3924284;1;1;1;14	5217822;1;1;1;1;1;1;1;1;1;1;1;1;1
AC008771.1;9	031409483;11	69996101;17	34791225;9	315730967;1;1;1;1;1;1;1;1;59	78784735;1;1;1;1;1
AC008875.3;1;1;1;1;1;1;1;1;12	46570967;1;16	20039132;26	80100712;1;15	06324854;14	92794571;1;1;1
AC008945.1;1;1;12	4495206;12	84229579;1;15	9829123;1;22	53882379;1;1;1;1;1;1;1;1;73	48402232;1
AC009126.1;1;1;10	22546501;46	50996427;1;1;1;1;1;1;1;1;1;1;1;1;1;1
AC009133.3;1;1;1;1;1;1;1;1;13	00968659;1;1;1;1;1;1;1;1;1
AC009506.1;1;1;5	044146477;14	67363812;1;1;1;1;1;1;1;1;1;1;1;1;33	88723328;1
AC009779.2;1;1;4	836568581;18	30385189;1;1;8	754725306;6	057782098;1;1;1;1;1;1;29	14329527;1;11	17072683;14	18667678
AC010894.4;1;1;1;1;1;1;1;1;1;1;1;1;1;1;18	02424937;1;1;1
AC011446.2;1;1;1;11	59019573;1;1;1;1;1;1;8	988013698;1;1;16	34798072;14	93565054;32	77881258;6	791212258;49	37015095
AC012368.1;1;1;13	50958156;1;1;1;1;1;1;1;1;1;1;1;1;23	59163364;5	692746707;1
AC012645.3;1;1;1;1;1;1;1;1;10	73030185;15	28496156;1;1;1;1;1;1;1;1
AC013264.1;1;1;1;1;1;1;1;1;25	94991055;18	2460341;10	51046812;9	609664962;1;1;1;1;1;1
AC016831.1;1;1;1;1;1;1;1;1;1;16	55630185;1;1;1;1;1;1;1;1
AC018653.3;3	364019392;74	06822483;5	639568082;1;1;1;1;1;1;1;1;1;10	98929327;1;1;1;1;1
AC019197.1;1;1;94	39123203;63	26018593;1;1;39	99917175;1;1;1;1;1;1;1;1;1;1;14	73189731
AC020571.1;1;1;1;1;1;1;1;1;14	05435208;9	05384446;1;1;1;1;1;1;1;1
AC020656.1;1;1;1;1;1;1;1;1;1;1;1;1;1;1;1;28	16367746;38	56250058;1
AC020659.1;1;1;1;1;1;1;1;1;1;1;26	66455402;20	06408355;5	538692058;15	01458654;1;1;1;1
AC021054.1;1;1;1;1;1;1;1;1;1;1;1;15	43207578;7	552323836;1;1;11	14797288;9	499854282;1
AC021092.1;1;1;7	291487928;1;1;1;1;1;1;1;20	53253628;14	20433702;1;1;16	39764139;1;1;39	608519
AC021188.1;1;1;1;1;1;1;1;1;1;1;1;10	08573181;1;1;19	21165098;1;1;1
AC021678.2;1;1;1;1;1;1;1;1;1;1;1;1;1;1;1;1;1;10	87082535
AC022075.1;1;1;5	348490985;16	28559328;1;1;5	882844834;1;1;1;1;1;1;1;35	65252208;1;1;1
AC022167.3;1;1;1;1;1;1;1;1;1;1;1;1;1;1;1;1;1;19	87374092
AC022239.1;1;1;1;1;1;1;1;1;1;1;1;1;1;1;1;1;1;14	54139212
AC022613.1;1;25	80424483;17	59792769;46	19123646;1;1;1;1;1;1;1;1;21	16446132;1;1;1;1;1
AC022706.1;1;1;1;1;1;19	53719373;1;1;1;1;14	30074572;47	25712488;1;17	30111928;27	12229265;1;1;1
AC022916.1;9	031409483;1;20	45361988;3	394094977;1;1;1;1;19	91567245;1;1;1;1;1;1;1;1;1
AC023154.1;213	9014101;1;1;1;1;1;1;1;1;1;1;1;1;1;1;1;1;1
AC025164.1;1;1;7	990540926;6	454463366;1;1;8	817733095;9	697313142;30	11979309;50	05064128;37	12749532;18	80175032;6	267704772;36	52673792;30	51017278;22	82023934;19	63272419;101	6032289
AC026462.3;45	95007778;41	27011683;1;2	868005784;1;1;1;1;1;1;1;1;1;1;1;1;1;1
AC026471.1;1;1;10	25699609;11	17510045;1;1;11	85114138;1;1;1;1;1;2	624624845;23	40122792;1;1;1;1
AC027097.1;1;1;1;1;1;1;1;13	12010227;1;1;1;8	612226096;1;13	75058414;1;17	2235719;1;21	431002
AC027290.1;1;1;8	264227137;1;1;1;1;1;1;1;1;1;1;1;27	97496223;1;1;1
AC064805.1;1;1;1;1;1;1;1;1;1;1;1;1;1;1;1;20	11107582;1;1
AC064807.2;1;32	88371195;1;5	620764679;1;1;1;1;1;1;1;1;10	80937057;1;1;1;1;1
AC068473.5;1;1;11	22746066;45	83148848;12	84911744;1;1;16	05355108;1;1;1;1;1;1;1;1;1;1
AC068631.1;1;1;28	96616036;1;1;1;1;1;1;1;1;1;1;1;1;1;1;1
AC073254.1;1;1;1;1;1;1;1;1;10	82934519;1;1;1;1;1;1;1;1;1
AC087482.1;5	287037807;71	66854123;1;1;1;1;1;1;1;1;1;1;7	070238376;1;1;1;1;1
AC090152.1;1;1;1;1;1;1;1;1;12	39082587;9	373269891;16	56790309;19	64238124;7	808797586;54	15203723;54	84446549;1;1;1
AC090559.1;1;1;1;1;1;1;1;1;1;1;1;1;1;1;1;45	70288646;29	13521774;1
AC090825.1;1;1;1;1;1;1;1;1;1;1;1;1;6	271137807;19	34366191;1;1;1;1
AC092683.1;17	90365488;1;6	139959646;1;1;1;1;1;1;17	24090233;1;1;1;1;28	45371441;1;1;1
AC092813.2;492	8529538;1;1;1;1;1;1;1;1;1;1;1;1;1;1;1;1;1
AC092821.3;1;1;1;1;1;1;1;1;1;1;1;1;1;14	90103098;35	88678957;1;1;1
AC092944.1;1;1;1;32	39945047;1;1;1;1;1;1;1;1;1;1;1;1;1;1
AC093010.2;1;1;1;1;1;1;1;1;9	578720319;16	19238748;30	4676873;16	35458044;1;23	73323584;8	769287175;1;1;1
AC093496.1;1;87	65809894;1;1;1;1;1;1;1;1;1;1;7	077361242;1;1;1;1;1
AC099063.4;1;1;1;1;1;1;1;1;18	10409112;1;8	442479293;19	09717554;1;5	466359308;8	304905703;1;1;1
AC103702.2;1;1;11	46452989;19	27710499;1;1;1;1;1;1;7	848065094;22	1449516;16	64346106;1;1;1;1;1
AC103724.3;1;1;1;1;1;1;1;1;15	25582038;25	74521464;15	13763555;1;4	913291662;8	505799321;1;1;1;1
AC104971.3;1;1;1;1;1;1;1;1;1;1;1;1;1;1;1;1;1;15	55567995
AC107959.1;1;1;1;1;1;1;52	0034714;1;1;1;1;1;1;1;1;1;1;1
AC114271.1;1;1;1;1;1;1;1;1;1;14	71002665;1;1;1;1;17	564481;1;1;19	7378772
AC115618.1;1;1;1;1;1;1;1;1;1;1;1;1;1;1;1;1;1;14	9235047
AC119396.1;1;1;1;1;1;1;1;1;114	5818061;113	1212694;72	73973956;63	88835151;27	53168253;80	00606397;71	67001305;45	10996485;16	01340975;270	738688
AC120193.1;1;1;1;1;1;1;1;1;1;1;1;1;1;1;1;1;1;55	82822646
AC123912.4;1;1;1;22	22759411;1;1;1;1;1;1;1;1;1;1;1;1;1;1
AC138305.1;1;1;14	69375607;44	48726277;1;1;1;1;1;1;1;1;1;1;1;1;1;1
AC139720.1;1;1;1;1;1;1;1;1;11	50313051;32	75145944;1;1;1;1;1;1;1;1
AC141424.1;1;1;1;1;1;1;1;1;12	95990518;8	090694157;8	097755811;1;3	802977379;1;1;1;1;1
AC243829.1;1;1;1;1;1;1;1;1;1;1;1;17	00056151;1;1;1;1;4	467466581;1
AC243829.4;1;1;1;1;1;1;1;1;1;1;1;24	37725765;1;12	18308328;12	56052887;1;1;1
AC243960.1;1;1;1;1;6	688752447;1;1;1;83	03299331;88	52186471;100	306457;74	95212742;60	02448023;103	7092595;94	32007374;1;8	058091252;59	8796528
AC245014.3;1;1;1;1;1;1;1;1;24	15038925;14	89531684;26	99270982;13	25324873;12	89329245;13	18872801;26	06641454;99	29602175;112	2252667;52	72313616
AC245452.1;1;1;12	51342813;1;1;13	60358422;1;12	02687182;1;1;1;1;1;23	60620806;1;14	63878023;1;1
AC245595.1;1;161	7575285;20	25522014;11	16880718;5	944717289;22	58362532;21	08266626;43	62855091;1;1;1;1;49	9518204;1;11	10344928;1;3	091473935;9	260082997
ACAD11;19	66450918;49	59076326;8	924715884;1	448899465;8	232760465;1;4	449111872;27	00278241;1;1;1;10	90976653;88	16743907;1;14	4588969;1;1;1
ACAP1;1;1;5	695109909;1;1;1;1;10	03889403;317	0848877;323	1854617;305	3323373;297	7692539;80	99981936;247	3607811;211	4113861;21	6033384;31	2424124;166	9832601
ACE;5	728038783;11	37841954;1;1;1;16	79698965;61	03526788;1;1;1;1;1;1;1;1;4	171910478;1;1
ACE2;1;39	21933851;1;2	557312168;1;1;1;1;1;1;1;1;1;1;1;1;1;1
ACKR1;1;1;1;1;69	12498182;1202	927948;1;1;1;1;1;1;1;1;1;1;1;1
ACMSD;55	48269624;267	3136276;39	46048845;1;1;1;1;1;1;1;1;1;22	04892801;7	502816666;1;1;1;1
ACOX2;25	94748106;78	13892062;15	22572689;1;1;1;1;18	33140668;1;1;1;1;20	97858653;1;1;1;1;1
ACPP;1;1;69	76171174;1;1;1;1;1;1;1;1;1;1;1;1;16	87430304;6	789746286;1
ACRBP;1;1;1;1;1;1;1;1;1;1;1;1;1;1;1;8	096462148;40	10206108;1
ACSF2;5	287037807;87	28662923;6	901765987;1;11	06081;10	68808183;1;1;1;1;1;1;11	93850413;1;1;5	80711586;18	51087236;15	97645478
ACSL6;1;1;5	514583916;1;1;1;1;1;1;13	27451887;9	661858715;1;1;1;1;1;1;1
ACSM2A;109	0990816;159	3622795;1;1;1;1;1;1;1;1;1;1;53	24260312;1;1;1;1;1
ACSM2B;217	1981633;171	4637698;10	88658698;1;7	083374004;1;1;2	225905456;1;1;1;1;40	0892887;1;1;1;1;1
ACSM3;55	00790595;84	77690937;47	29904653;32	77323518;1;11	31947494;24	89968299;1;1;1;1;1;15	97363929;1;1;1;1;1
ACSM5;3	364019392;41	0074165;1;1;1;1;1;1;1;1;1;1;1;1;1;1;38	14086877;1
ACTA2;1;12	20414092;21	3475097;1;37	81943553;11	29782413;4	449111872;2988	912045;1;19	63082048;6	694694461;22	54522649;1;8	848425761;1;1;13	12393611;1
ACVRL1;1;1;1;1;177	4150907;186	6492713;174	5216501;43	74585625;1;1;1;1;1;1;1;9	067937821;4	103464834;1
ACY1;17	54813574;475	7317356;28	58781318;40	60134577;20	39565065;11	44589241;1;5	928446726;14	97153558;1;26	28318799;1;214	0358237;19	36459467;30	34946261;7	47112365;30	50475148;1
ACY3;1;254	4767553;1;1;1;1;1;1;1;1;1;1;34	48134694;1;1;9	317349692;10	72818141;1
ADAM15;41	90505985;1;18	51283679;1;212	5082073;470	9066258;700	0353047;20	66224884;23	51387306;9	539379889;11	44062154;1;32	20314109;29	65754498;28	48440778;50	11945631;46	7412174;1
ADAM19;1;1;1;1;1;1;1;1;20	31246284;15	83479188;15	50454082;1;1;1;1;1;3	011019802;90	89169579
ADAM28;23	85171089;1;1;1;1;1;1;1;1;1;1;1;1;1;15	02743869;8	228744132;72	21273403;208	6419335
ADAM8;1;1;1;1;1;1;1;1;76	92912624;50	52880326;70	77706031;73	65265425;23	02673541;114	3114765;180	8916127;18	26439828;9	741291707;16	66352812
ADAMDEC1;1;1;1;1;1;1;1;1;1;1;1;1;1;1;1;1;25	14498474;1
ADAMTS1;1;1;166	7843584;14	76367717;122	9800808;90	87118579;185	3365694;62	86109515;1;1;1;1;1;17	62729985;57	94193831;1;1;1
ADAMTS16;1;1;48	98028238;1;1;1;1;1;1;1;1;1;1;1;1;1;1;1
ADAMTS6;1;1;1;1;11	02955615;15	90912481;147	1287608;1;1;1;1;1;1;1;1;1;1;27	689033
ADAMTS9;138	6750753;9	949197491;36	74947927;1;1;15	75356523;69	73420142;48	96459995;1;1;1;1;1;1;1;1;1;1
ADAMTS9.AS1;27	55286906;66	07065886;24	52247805;1;1;1;1;1;1;1;1;1;4	797224132;1;1;1;1;1
ADAMTS9.AS2;154	5939128;1;36	26682614;1;21	49369078;8	595921349;35	24926709;47	44935813;1;1;1;1;7	552323836;1;1;1;1;1
ADAMTSL4;1;1;1;1;1;1;1;10	35953337;1;1;1;1;1;1;1;38	30379754;9	001305083;1
ADAP2;1;12	69205272;1;1;1;1;1;17	33379408;1;1;1;1;1;1;1;96	85749252;191	5255055;1
ADCY3;1;1;1;1;1;1;1;85	91640832;1;1;1;1;11	61226405;17	58558418;1;1;5	989429517;18	28227841
ADCY4;1;1;1;1;157	0144691;309	8336515;355	0568388;10	67207487;1;1;1;1;1;1;1;1;1;1
ADGRE1;1;1;1;1;1;1;1;1;13	87432818;12	85897574;1;1;1;1;1;31	48377825;12	75612236;1
ADGRE2;1;1;1;1;1;1;1;1;1;1;1;1;39	27906188;1;1;152	6585743;58	01156619;1
ADGRE3;1;1;1;1;1;1;1;1;1;1;1;1;1;1;1;28	56976858;1;1
ADGRF1;1;1;40	53063463;209	60152;1;1;1;1;1;1;1;1;1;1;1;1;1;1
ADGRF5;3	364019392;1;15	93100231;615	2729374;837	5307078;575	4099178;603	9479967;105	5860597;1;1;1;1;1;1;1;1;1;1
ADGRG1;15	18411635;116	2951187;172	3719519;52	18174416;100	6754022;74	05680856;109	8923491;1;1;1;85	59549437;91	45648755;69	95446015;260	5547531;345	0471757;1;1;1
ADGRG5;1;1;1;1;1;1;1;1;1;1;32	63691831;27	73251842;1;25	20416593;33	02758199;1;12	31271437;17	31220077
ADGRL2;1;1;16	56581705;8	512574014;98	84233066;68	47942907;25	2941569;7	243747598;1;1;1;1;1;1;1;1;1;1
ADGRL4;5	287037807;1;1;1;334	2966433;404	5502166;448	0880893;1;1;1;1;1;1;1;1;1;1;1
ADH1B;1;1;1;1;1;1;1;850	2293333;1;1;1;1;1;1;1;1;21	22326597;1
ADH1C;1;1;16	9917372;1;1;1;1;158	2011991;1;1;1;1;1;1;1;1;1;1
ADH6;1;80	53425448;21	54381276;1;1;1;1;1;1;1;1;1;28	36180727;1;1;1;1;1
ADIRF;181	9801544;717	2380258;670	9236095;53	1962527;1073	437889;1079	201161;325	5049345;3004	624382;1;1;14	83102489;1;325	9659074;12	64499786;1;7	151836316;18	4633417;5	280700439
ADM;1;1;13	25113402;72	82379099;29	96683638;23	79908738;1;75	75482242;1;1;1;1;1;1;1;16	70458148;1;1
ADM5;1;1;1;1;4	961276196;24	54793904;82	3108592;1;1;1;1;1;1;1;1;1;1;1
ADORA1;164	0695085;1;1;1;1;1;1;1;1;1;1;1;6	267704772;1;1;1;1;1
ADORA2A;1;1;1;1;1;1;1;1;10	72986495;22	78266868;21	5510188;25	36825352;2	328239584;11	14310598;1;1;1;12	35969983
ADORA3;1;1;1;1;1;1;1;1;1;1;1;1;1;1;1;1;34	35045166;1
ADRA2B;1;1;1;1;34	72473712;15	66277929;1;5	459900156;1;1;1;1;1;1;1;1;1;1
ADRB2;1;1;1;1;1;1;21	80152377;1;22	79630388;18	80510341;107	1512871;130	1404524;72	74574994;141	904316;128	4589138;55	32033501;37	27439861;10	56041682
ADTRP;1;1;1;108	3528954;1;1;1;1;1;1;1;1;1;1;1;1;1;1
AEBP1;1;1;1;1;32	05301762;33	1293765;38	78010034;754	3836466;1;1;1;1;1;1;1;1;1;23	5982429
AF165147.1;1;1;1;1;1;1;1;1;1;1;16	03389185;11	44297733;14	14913251;1;21	43563452;1;1;1
AFAP1L1;1;1;1;10	27055486;112	1594384;96	73374359;38	13317663;1;1;1;1;1;1;1;1;1;1;1
AFF3;1;1;1;1;1;1;1;23	89250905;1;1;1;1;1;1;1;1;18	43220381;173	1106249
AFP;1;49	89165144;1;1;1;1;1;1;1;1;1;1;27	9702142;1;1;1;1;1
AGAP2;1;1;1;1;1;1;1;1;38	26332495;21	95874807;57	17004903;42	5508054;4	857894495;58	14755349;48	00795715;1;1;1
AGMAT;22	43518903;353	3934609;8	969290802;1;9	576531884;11	81552327;1;1;13	28893305;1;14	86045242;1;98	73968528;13	28721117;1;1;1;1
AGR2;1;1;339	3894709;1;1;1;1;1;1;1;1;1;34	93220379;1;1;1;1;1
AGR3;1;1;29	7482447;1;1;1;1;1;1;1;1;1;1;1;1;1;1;1
AGRN;408	5566435;10	34240254;152	8224416;19	34553246;33	39787096;81	9767703;88	44850541;38	73623195;1;1;1;1;23	23952903;1;1;1;1;1
AGTR1;1;1;1;1;1;1;1;176	6111622;1;1;1;1;1;1;1;1;1;1
AGXT;1;142	7551056;1;1;1;1;30	99174645;1;1;1;1;1;52	2511677;1;1;1;1;1
AGXT2;5	728038783;240	7355428;19	43007167;1;5	598382634;1;1;1;1;1;1;1;99	0767885;1;1;1;1;1
AIF1;2312	721202;1;1;1;1;1;1;11	05253408;1;11	6216607;8	986422232;9	69196416;46	0444819;1;1;2569	206257;1938	357054;7	47495821
AIF1L;326	8204344;165	6228389;411	6954111;134	5037901;155	7952228;101	6841184;459	0594817;15	04481653;1;1;1;1;166	4646572;1;1;1;1;1
AIM2;1;1;1;1;1;1;1;1;1;1;21	26804132;11	040841;17	86769832;1;1;11	85167958;20	48183963;96	45854551
AJAP1;1;1;7	216097406;1;63	47337854;9	031372321;1;1;1;1;1;1;1;1;1;1;1;1
AK4;32	74451514;642	0106191;49	42998988;10	10324677;18	40999208;30	62662726;19	98801073;15	46564668;1;17	04632592;1;1;190	8552056;14	47764677;1;13	3785998;17	91952587;1
AK5;1;1;1;1;1;1;1;1;12	02616403;1;1;1;23	38340373;1;1;1;1;1
AK9;5	338174527;1;17	02876418;7	799734596;10	08240543;5	755785699;3	530160595;1;1;1;17	21070462;1;1;1;1;1;1;29	60642227
AKAP12;1;56	86583072;30	99785225;1;136	6793064;154	7057818;8	590481785;242	2311955;1;1;1;1;24	16306466;1;1;1;1;1
AKAP5;1;1;1;1;1;1;1;1;1;1;1;1;1;27	43548826;35	809022;1;1;1
AKR1B10;31	73225209;132	4972672;1;1;1;1;1;1;1;1;1;1;14	10464767;1;1;1;1;1
AKR7A3;5	728038783;532	3245095;39	74225297;1;16	43245246;1;22	65819732;1;1;1;13	9401958;1;107	9534153;13	42259541;1;20	85701422;1;1
AL034397.3;1;1;1;1;1;1;1;1;1;1;1;1;4	28873186;1;28	41387972;52	14433726;45	49825299;20	47848514
AL049838.1;77	77631912;1;1;1;1;1;1;1;1;1;1;1;1;1;1;1;1;1
AL078590.3;1;1;1;1;22	93514484;40	70812298;1;1;1;1;1;1;1;1;1;1;1;1
AL109920.1;10	45607757;57	00011511;1;1;1;1;22	63825013;1;1;1;1;1;4	921101583;1;1;1;1;1
AL109955.1;1;1;1;1;1;1;1;1;1;1;1;1;1;13	99941554;15	50316643;1;1;1
AL118508.1;256	4268616;1;1;1;1;1;1;1;1;1;1;1;1;1;1;1;1;1
AL121748.1;1;1;1;1;1;1;1;1;23	10162642;1;1;1;1;1;1;1;1;1
AL133351.1;1;38	00014829;1;1;1;1;1;1;1;1;1;1;1;1;1;1;1;1
AL133467.1;1;1;1;1;1;1;1;1;1;1;1;1;1;1;1;1;1;23	24828398
AL135905.2;1;1;4	321411881;16	04396857;1;1;1;1;1;16	52371978;1;1;7	919781669;46	48829093;24	79538736;1;1;1
AL135999.3;1;1;1;45	33901409;1;1;1;1;1;1;1;1;1;1;1;1;1;1
AL136962.1;1;1;1;1;1;1;1;1;1;13	79161905;1;1;1;1;1;1;1;1
AL137003.1;1;1;1;2	818561831;1;1;1;1;1;13	64041911;1;1;1;9	478507906;1;1;1;4	108396249
AL138826.1;1;118	2454061;1;1;1;1;1;1;1;1;1;1;7	070238376;1;1;1;1;1
AL139020.1;1;1;1;1;1;1;1;1;1;1;1;1;1;1;1;1;1;47	49522889
AL139089.1;13	36034708;1;1;1;1;1;53	76735225;1;1;1;1;1;1;1;1;1;1;1
AL158071.3;1;1;1;1;1;1;1;1;1;1;1;1;23	48825926;43	31274857;1;1;1;1
AL161781.2;1;1;1;1;1;1;1;1;1;1;1;1;1;1;1;1;1;29	16026816
AL365361.1;1;1;1;1;1;1;1;1;16	47372037;16	98018339;12	95176378;18	21903865;1;6	831648387;1;1;1;1
AL441992.1;1;16	77158187;1;1;1;1;9	328502257;1;1;1;1;9	103139193;92	68174642;7	409543641;1;6	379368095;1;1
AL590226.1;1;1;1;1;72	50607081;22	29055484;25	38645054;1;1;1;1;1;1;1;1;1;1;1
AL590764.1;1;1;1;1;1;1;1;1;1;36	32806557;12	32430235;11	0406496;1;1;1;9	695554203;10	82021645;1
AL592295.4;1;1;1;1;1;7	543936878;3	891451293;1;1;1;1;1;13	34979532;19	67186902;1;1;5	299836701;1
AL627171.1;1;1;1;1;1;1;1;1;19	00081894;28	45845161;18	45792488;11	84901824;5	119814541;6	419488489;12	12852885;1;4	219027413;1
AL627171.2;1;1;1;1;1;42	13735784;1;1;103	0628265;60	52528066;35	11427205;53	9736726;3	043366116;72	64953851;67	11869668;18	14400884;12	99666253;1
AL662844.4;1;1;1;1;1;10	3080685;18	89365537;1;1;15	23460654;18	49970765;27	05185106;1;1;19	61496711;1;1;1
AL669831.5;1;1;4	321758401;1;1;1;1;13	03234366;14	85167966;1;1;1;3	685646401;1;1;1;1;12	89419666
ALB;53	11867685;288	3672998;16	47712903;1;1;1;1;17	59756677;1;1;1;1;32	59618563;1;1;1;1;1
ALDH1A1;12	82009696;312	8748948;155	1315088;382	4124002;21	66295276;34	72778213;18	71112417;130	1922359;1;1;10	05628003;1;136	8771923;20	47613597;1;21	05818888;81	44314461;10	61497806
ALDH1A2;73	94828524;1;47	42788067;1;1;1;1;17	66644631;1;1;1;1;1;1;1;1;1;1
ALDH1L1;1;160	5911176;84	50150446;21	61164547;6	07303801;1;1;18	71091458;1;1;1;1;32	4067425;1;1;1;1;1
ALDH2;36	74212275;479	9466946;219	1585064;127	1403705;33	65061947;76	97477872;6	428758279;109	6262305;5	042382686;1;1;1;125	9514108;10	93100794;1;104	5149226;252	4688018;12	50332447
ALDH3B1;46	74033717;32	75955658;6	887522834;1;1;1;1;11	08225095;1;1;1;1;10	96424387;1;1;61	51898369;47	79349646;1
ALDH4A1;22	43684205;216	8067057;43	64176617;8	598952075;8	324533658;1;3	309939251;22	06105145;1;1;1;1;90	28429512;1;1;5	443726187;1;1
ALDH8A1;50	23364943;130	3233776;6	842041124;1;1;1;1;1;1;1;1;1;31	10320403;1;1;1;1;1
ALDOB;336	9652555;5630	59329;319	5089943;94	94792869;260	5971294;167	8453794;70	56106814;132	8939411;47	8945402;79	81964593;124	2383573;49	82977471;709	6410349;57	70626578;61	01307301;145	9240868;221	7363462;46	87668404
ALKBH8;1;1;12	75523416;24	17604832;12	3242354;1;25	30383167;1;1;10	65082172;1;16	54453961;62	40983626;8	400496814;1;5	149948107;1;1
ALOX5;1;1;1;1;1;1;1;1;8	739982695;1;1;1;188	4538417;1;1;163	1921103;174	6351368;120	5093435
ALOX5AP;1;1;1;5	835644442;1;1;1;1;250	8687464;256	4008145;250	2192757;325	1884475;254	8124872;217	8938064;296	3264989;10	6642642;180	994468;168	8913748
ALPL;3	364019392;44	7564313;1;1;22	61007968;68	94596163;49	3387938;1;1;1;1;1;5	875130237;1;1;1;1;1
ALS2CL;749	2377048;1;27	19201044;11	61152485;25	61594962;58	37714506;38	55776661;12	21926328;1;1;1;1;1;1;1;1;1;1
ALYREF;1;1;5	478669117;1;13	76553793;17	95987533;8	757959522;5	958821384;1;1;1;1;67	60963607;1;1;1;1;1
AMACR;20	60637359;328	5409894;24	03400364;5	045683591;19	78714936;11	63360067;17	53291854;1;1;12	97333418;15	61683128;1;43	08525664;10	60708904;17	71463021;15	91338786;17	44316948;10	9831311
AMIGO2;103	9002997;1;1;4	72579263;13	71807924;10	51042001;9	361196973;14	38919906;1;1;1;13	08405614;1;1;1;1;1;1
AMN;1;73	99182663;84	12471852;8	671788711;1;1;1;1;1;1;1;1;50	38776599;1;1;1;1;1
AMOTL1;1;1;22	73755609;9	316557776;98	92892704;77	60032531;25	09715801;69	88074577;1;1;1;1;9	768998205;1;1;1;1;1
ANGPT1;1;1;1;9	008705031;1;1;1;87	28942105;1;1;1;1;1;1;1;1;1;1
ANGPT2;1;1;1;1;46	80675669;18	96781715;1;117	5059552;1;1;1;1;1;1;1;1;1;1
ANGPTL1;23	28250448;1;12	72070677;72	32326314;1;1;1;124	4604009;1;1;1;1;16	62102816;1;1;1;1;1
ANGPTL2;1;1;1;1;8	397125713;34	55988539;1;58	82088145;1;1;1;1;1;1;1;1;1;1
ANGPTL3;1;62	3177883;6	420230282;1;1;1;1;1;1;1;1;1;15	7549989;1;1;1;1;1
ANGPTL4;111	8268319;1;1;1;1;1;1;25	86015688;1;1;1;1;1;1;1;1;1;1
ANK2;12	82009696;162	5385322;25	92713194;1;1;1;1;32	52544747;1;1;1;1;47	19667992;1;1;1;1;1
ANKRD22;1;1;1;47	66210447;1;1;1;1;1;1;1;1;1;1;1;73	42003501;54	83152171;1
ANKRD29;1;20	57103457;1;32	27743745;1;1;88	7688171;1;1;1;1;1;1;1;1;1;1;1
ANKRD55;1;1;1;1;1;1;1;1;25	41439797;10	88001728;1;1;1;1;1;1;1;1
ANKS1A;12	31873006;1;15	91036591;10	34445454;89	89456761;61	77626424;54	73987445;1;1;1;1;1;11	60535344;1;1;19	0436541;15	06385418;1
ANKS1B;136	8164113;1;1;1;1;1;1;1;1;1;1;1;7	556594075;1;1;1;1;1
ANKS4B;1;41	2863596;1;1;1;1;1;1;1;1;1;1;40	26682389;1;1;1;1;1
ANLN;1;1;1;1;1;1;24	1167148;1;1;1;1;1;19	45331023;1;1;1;1;1
ANO9;1;1;6	69865658;3	344894904;1;1;1;1;20	68033497;26	90449493;17	57265888;21	04067922;64	39503947;1;1;1;1;7	352461088
ANPEP;50	75465746;529	8112451;15	78006376;1;20	5278317;17	82092714;6	419749945;7	076838427;1;21	14829312;18	95010585;7	303134489;116	2345666;1;1;46	90216424;37	45299365;1
ANTXR1;49	32735966;1;5	658061743;1;8	907910567;1;1;91	87829451;1;1;1;1;1;1;1;1;1;1
ANXA3;1;1;137	9095263;72	34842951;1;23	64302909;57	45519621;1;1;1;1;1;5	538692058;1;1;1;1;1
AOAH;1;1;1;1;1;1;1;1;1;41	2872703;66	20508691;187	0194014;16	16264797;231	5912676;256	2304538;190	0683011;152	0105552;1
AOC1;1;25	73157785;122	693251;1;1;1;1;1;1;1;1;1;1;1;1;1;1;1
AOC3;1;1;1;1;6	421300135;1;1;47	54340898;1;1;1;1;1;1;1;1;1;1
AOX1;17	90365488;162	7647197;1;1;1;1;1;32	82086667;1;1;1;1;48	8540497;1;1;1;1;1
AP000547.3;1;1;33	61150918;13	42452622;1;1;1;1;1;1;1;1;1;1;1;32	09080242;1;1
AP000757.1;1;1;94	08206143;82	1230489;1;1;1;1;1;1;1;1;1;1;1;1;1;1
AP000787.1;1;1;8	192634042;1;1;12	41049875;3	891451293;1;18	35128547;1;1;1;1;1;1;1;1;1
AP002884.1;1;1;8	363265514;1;1;1;1;17	20141898;12	33872834;1;1;1;1;1;1;1;1;1
AP003716.1;1;67	71221129;1;1;1;1;1;1;1;1;1;1;8	371721152;1;1;1;1;1
AP004608.1;55	00790595;1;1;46	68692084;1;1;1;1;1;1;1;1;1;1;1;1;1;1
AP005019.1;1;1;1;1;1;1;1;1;8	846318861;1;17	53019858;6	368190785;6	480266345;41	45932453;1;1;1;1
AP1M2;21	30059205;224	1893501;110	3995646;204	3653195;14	88224144;1;1;1;1;1;1;1;55	90098466;1;1;1;1;1
APBA2;1;1;1;1;1;1;1;1;20	96451282;17	05295151;23	81195537;41	2045138;21	16446132;30	87414171;39	52763986;1;1;1
APBB1IP;1;1;1;1;1;1;1;1;207	4099204;213	7887208;230	5891686;275	3708223;125	9716845;292	7568444;247	7048541;209	4685847;180	7934013;124	4102153
APLN;268	5209592;1;1;1;28	35590688;31	39368677;25	64391519;1;1;1;1;1;1;1;1;1;1;1
APLNR;1;1;1;1;181	0060134;69	54388371;43	06273885;1;1;1;1;1;1;1;1;1;1;1
APLP1;160	2259531;1;1;1;1;1;21	79624199;1;1;1;1;1;1;1;1;1;1;1
APOBEC3A;1;1;1;1;1;1;1;1;1;1;1;1;1;1;1;250	0276921;49	70588426;1
APOBEC3B;1;1;1;2	371153834;1;1;1;1;1;1;1;1;82	85496302;1;1;1;1;1
APOBR;1;1;1;1;1;1;1;1;13	75414437;12	63604155;14	97056696;23	75565546;7	037677711;37	16631821;106	555979;67	22833217;46	10565233;1
APOC1;1;1;1;121	3335723;1;1;1;27	47132869;1;1;1;1;44	39009251;1;1;1;1126	407002;1
APOD;1176	123978;1;1;1;90	39687086;50	49016789;1;1562	843683;1;1;1;1;1;1;1;1;1;1
APOE;55	93128315;873	6409052;51	24129129;483	3666209;62	45051612;20	62975479;1;621	0330155;20	30466185;45	65395802;30	89807778;32	16511486;187	8655216;41	7850073;35	76649088;53	57702453;1564	407168;11	49531727
APOL4;1;1;5	074613963;1;1;23	52651573;13	57971704;7	368099967;1;1;1;1;1;1;1;32	67837663;61	08449643;1
APOM;22	97039299;233	9380351;18	15504097;12	46677931;1;1;1;14	34103194;1;1;1;1;18	51843101;1;1;8	085914272;16	3733336;15	86397366
APP;650	2110824;71	83595698;1168	56767;410	6243216;2307	362711;1883	305686;1194	516236;591	1117766;71	62855187;41	04430838;24	85942258;1;54	45453818;1;1;22	12238977;67	62082731;178	3190516
AQP1;89	5226306;174	6831019;7	737325569;10	43874074;581	9903895;159	9467023;2207	994516;66	51870231;1;1;1;1;73	43736522;1;1;1;11	45696782;1
AQP2;1;1;35	01621877;1;1;1;1;1;1;1;1;1;1;1;1;1;1;1
AQP3;18	38294652;14	78983956;90	64097542;82	00783477;1;1;1;13	84813754;290	6389592;196	8635118;84	31905697;29	81573337;48	73663333;1;1;1;1;1
AQP6;1;1;1;286	8075569;1;1;1;1;1;1;1;1;1;1;1;1;1;1
AQP9;1;1;1;1;1;1;1;1;1;1;1;1;1;1;1;43	88675221;1;1
AR;1;19	7312895;6	158813223;1;129	6581533;43	15048472;1;25	8209723;1;1;1;1;4	921101583;1;1;1;1;1
ARAP3;1;1;1;1;110	5613806;162	5331376;100	149087;29	38278571;1;1;1;1;1;12	74945798;1;16	28935667;1;1
AREG;1;1;8	284864649;1;1;1;1;1;103	8800107;82	84650547;78	77827528;43	23891957;492	3956591;478	0259197;1299	844716;109	6951813;200	3957038;94	402182
ARG2;5	287037807;150	8356507;41	02264112;46	35649505;13	33706072;1;1;1;1;1;1;1;13	21406711;1;1;1;1;1
ARHGAP11A;1;1;1;1;1;1;1;1;1;1;1;1;19	32807558;1;1;1;1;1
ARHGAP15;1;1;1;1;1;1;1;45	50287897;306	3364373;236	9751545;191	5498036;139	2414774;42	01836133;89	18984447;150	7637925;57	80391829;58	49809979;143	363459
ARHGAP23;130	8061857;1;1;1;22	1062749;77	74832385;54	73987445;1;1;1;1;1;1;1;1;1;1;1
ARHGAP24;106	5569;90	8406103;166	3906628;83	21554156;1;1;1;14	63692193;1;1;1;1;26	43294042;1;1;38	40281042;39	75474902;176	949781
ARHGAP28;204	6313697;1;1;29	42719268;1;10	154326;1;1;1;1;1;1;1;1;1;1;1;1
ARHGAP29;292	0899026;42	60476376;126	4696659;42	62737927;308	2666205;340	9044843;222	3690651;70	05828223;1;1;1;1;46	37856551;1;1;10	63217424;1;1
ARHGAP30;1;1;1;1;1;1;1;1;162	9947728;188	5007643;239	7446795;253	8061473;49	13518105;236	6867917;306	91518;189	6297624;116	1547692;124	9322413
ARHGAP9;1;1;1;1;1;1;1;1;85	03386442;128	8937305;125	2406762;154	6019193;73	55356022;271	4571536;324	4940502;59	2828662;71	89903032;59	33846102
ARHGEF15;1;1;1;1;166	9275235;141	7400294;84	6027123;1;1;1;1;1;1;1;1;1;1;1
ARHGEF17;116	1052067;1;17	30242801;18	52375264;24	06590012;12	67418239;1;172	1114811;1;1;1;1;1;1;1;1;1;1
ARHGEF26;173	7664299;1;5	237466434;1;1;1;1;35	60090088;1;1;1;1;1;1;1;1;1;1
ARHGEF28;117	2771971;36	03035992;66	43531639;69	45362624;1;6	524289679;13	4647678;1;1;1;1;1;1;1;1;1;1;1
ARHGEF38;1;1;61	28543777;20	92370031;1;1;1;1;1;1;1;1;1;1;1;1;1;1
ARHGEF39;1;1;1;1;1;1;1;1;1;1;1;1;19	53860928;1;1;1;1;1
ARL4C;1;1;23	09550596;1;1;1;1;1;166	7517931;151	2861482;220	738079;238	0362944;105	3645204;284	3286204;276	5160386;1;38	81677485;32	8868723
ARMH1;1;1;1;1;1;1;1;1;33	40032705;39	29701922;20	20817847;1;18	72298659;1;1;10	68306078;5	513454636;1
ARMH4;518	7113779;1;8	341204611;3	352778368;1;10	41464289;88	03967398;2	530647183;1;1;1;1;1;1;1;1;1;1
ARNT2;1;1;27	61809856;32	28676852;1;10	10746814;1;1;1;1;1;1;1;1;1;1;1;1
ARNTL;1;1;1;1;1;1;1;1;20	05440821;54	49060515;30	77912069;32	37643694;15	33083752;67	4830811;60	4882351;10	01596156;10	43887483;1
ARRDC2;1;1;13	8337347;9	509444338;220	3674239;76	09222352;37	53174036;18	08613462;1;9	894308311;21	12746362;1;1;9	088089661;17	42671582;23	49285052;12	116753;36	4618222
ARRDC4;202	1441551;1;39	68231296;14	0162848;15	95842913;8	756920427;1;10	61780712;1;1;1;1;1;1;1;17	90981305;17	4890017;1
ARSE;1;59	94341987;14	18400617;117	1935852;1;1;1;1;1;1;1;1;8	5196036;1;1;1;1;1
ARSJ;1;1;34	3263727;53	16790441;1;1;11	13577749;17	8387071;1;1;1;1;1;1;1;1;1;1
ASB9;1;30	67754753;1;75	16163808;17	87173277;11	53023481;58	75411768;1;1;1;1;1;10	85465847;1;1;1;1;1
ASF1B;1;1;1;1;1;1;1;1;1;1;1;1;60	65022391;11	47147832;1;1;1;1
ASGR1;1;1;1;1;1;15	44575084;1;1;1;1;1;1;1;1;1;59	45907569;52	27119698;1
ASPA;1;37	99276722;1;1;1;1;1;16	67843686;1;1;1;1;12	53446062;1;1;1;1;1
ASPDH;8	092058175;207	6963361;1;1;1;1;1;1;1;1;1;1;49	56190701;1;1;1;1;1
ASPM;1;1;1;1;1;1;1;1;1;1;1;1;45	63132187;1;1;1;1;1
ASPN;1;1;1;1;1;1;1;82	29206878;1;1;1;1;1;1;1;1;1;1
ASS1;540	1075728;2636	611674;203	2880766;9	442621512;226	7035507;249	8261931;846	5410616;65	17304955;35	85942204;65	92404042;64	47995642;25	06461877;442	7187461;43	67650018;27	53839753;67	65335608;49	57452121;22	54909853
ATF3;1;1;65	80767641;34	35267523;22	46584348;67	43385842;18	34147526;50	17632008;14	0510287;1;1;1;96	23794068;1;1;187	0427575;226	2917234;1
ATG9B;1;1;1;1;1;1;1;1;9	557962433;1;1;1;1;1;1;1;1;1
ATP10A;90	74356844;1;1;1;1;1;1;19	67521514;1;1;1;1;1;1;1;1;1;1
ATP1A1.AS1;1;1;33	25411341;6	920365496;1;1;1;1;1;1;1;1;3	043366116;1;1;1;1;1
ATP1A2;1;1;1;1;1;1;1;32	87396357;1;1;1;1;1;1;1;1;1;1
ATP1B1;126	4065719;243	8089368;1178	333037;750	47345;57	73931303;59	47116982;1;75	8609224;1;19	28404982;31	10903065;10	77731273;110	9488372;10	27427251;14	98739007;31	80972091;101	8708391;1
ATP1B2;1;1;7	683378421;4	158512405;1;1;1;88	36559;1;1;1;1;1;1;1;1;1;1
ATP2B1.AS1;1;1;9	404608792;1;8	016263643;1;1;15	98850833;58	29587073;65	34507858;46	29156123;22	75508469;11	9835431;36	79514995;25	62862762;268	8094164;129	5421132;91	3842648
ATP6V0A4;1;1;73	56952182;723	2080028;1;1;1;1;1;1;1;1;1;1;1;1;1;1
ATP6V0D2;1;1;23	81273175;888	2842835;1;1;1;1;1;1;1;1;1;1;1;1;1;1
ATP6V1B1;1;1;144	5162195;1014	779102;1;1;1;1;1;1;1;1;1;1;1;1;1;1
ATP6V1C2;1;1;1;341	122704;1;1;25	30383167;1;1;1;1;1;1;1;1;1;1;1
ATP6V1G3;1;1;1;1339	201056;1;1;1;1;1;1;1;1;1;1;1;1;1;1
ATP8B4;1;1;1;1;1;1;1;1;1;1;1;1;8	245213253;22	26198822;54	87124301;19	08159528;24	85045272;1
ATXN7.1;1;1;1;1;1;1;1;1;19	03151207;32	21319966;16	31798848;11	66660367;1;1;1;1;1;1
AURKB;1;1;1;1;1;1;1;1;1;1;1;1;97	72623459;1;1;1;1;1
AVPR1A;1;1;3	877857413;44	88951633;1;1;1;1;1;1;1;1;1;1;1;1;1;1
AXL;74	99331498;1;5	983463527;1;1;1;1;66	16716187;1;1;1;1;1;1;1;1;70	01969302;1
AZGP1;9	574075614;152	7408098;1;60	67872382;1;1;9	364684127;1;1;1;1;1;18	3742317;1;1;7	006882399;1;1
AZIN1.AS1;1;10	00105361;38	75620653;8	133582435;1;1;1;1;1;1;1;1;2	625471851;1;1;1;1;1
B3GAT1;1;1;1;1;1;1;1;1;1;1;15	89406902;1;1;10	40128951;1;1;1;1
B4GAT1;256	3744361;1;25	99602125;15	32909859;20	7809966;40	17496978;25	24654603;36	59556612;15	41098125;1;1;1;1;1;1;1;1;1
B9D1;154	2335661;48	08647426;28	91332952;41	36728911;5	360907895;14	63908549;3	530160595;24	18028386;1;1;1;1;40	32621447;1;1;1;1;1
BACE2;1;1;32	5802295;122	9796187;15	32279738;17	72223942;22	92678747;11	51477559;1;1;1;1;1;1;1;1;1;16	32870633
BACH2;1;1;4	671583054;1;1;18	48550944;4	418414315;9	268800469;32	61935881;24	4779895;29	88117844;1;1;40	6791733;26	67946641;1;1;73	78188447
BAIAP2L1;1;1;22	33472766;69	44356358;1;12	07164257;1;1;1;1;1;1;1;1;1;1;1;1
BANK1;9	031409483;1;1;15	18762937;1;1;1;1;1;1;1;1;1;1;1;1;1;551	7921172
BASP1;1;1;1;1;1;8	164127622;1;15	46557461;1;1;1;1;1;1;1;22	78174583;41	33481208;82	13790015
BATF;1;1;1;1;1;1;1;1;53	14854484;106	1283086;116	1622478;106	906381;58	36312733;142	8212427;88	75190971;34	91753684;12	01074469;20	19035519
BATF3;1;1;1;1;1;1;1;1;1;1;1;1;8	587250511;1;1;42	19114183;19	48420986;1
BBOX1;39	33724164;716	0311981;245	4118924;20	19399276;25	39582992;16	09982288;1;23	03470266;6	871244852;1;1;1;85	38407015;12	72162081;1;16	70629244;9	363498227;1
BCAM;3215	46893;36	27400898;931	6367768;405	1715802;311	8188598;315	5847102;738	9184644;665	4865912;1;1;1;1;48	51428598;1;1;1;1;1
BCAS4;17	55196061;1;44	72557225;46	33415086;1;1;1;10	70153324;23	01886068;19	06113678;43	61280916;52	65977007;35	26593157;21	45466435;43	2438698;1;1;162	5382359
BCAT1;1;1;1;1;1;7	765274342;3	891451293;3	191085153;1;1;1;1;23	27855564;1;1;42	50254069;61	85356982;1
BCL11A;1;1;1;1;1;1;1;1;1;1;1;1;1;1;1;9	875430598;19	42448935;192	4262341
BCL11B;1;1;1;1;1;1;1;1;69	51744511;89	01885881;82	52918736;87	63113238;35	83496108;39	09953792;45	65036877;1;1;1
BCL2A1;1;1;1;1;1;1;1;1;32	64837768;39	87906815;45	46196318;35	2322988;14	3647609;24	26098864;36	94069904;707	6242555;226	7038449;42	926204
BCL2L2;140	2951976;1;9	086366822;8	402152585;13	88657185;25	62371723;11	94561651;17	68837379;1;1;1;1;1;1;1;12	32467068;1;1
BCL6;1;1;10	64449091;20	44165163;1;14	57407048;4	431133059;42	35283524;1;1;1;1;1;1;1;51	9311348;14	49851504;1
BCL6B;45	95007778;1;1;1;99	45554691;128	5750602;64	13683928;1;1;1;1;1;1;1;1;1;1;1
BCL9;1;1;15	53568826;52	45195855;11	69343173;10	48794349;4	449111872;1;1;1;1;1;1;1;1;1;1;1
BDH1;1;34	41584761;35	61118831;44	5810755;1;1;1;1;9	749939774;1;1;14	09625455;49	22716747;13	24834667;10	58903709;1;1;1
BDKRB2;1;1;46	10972417;15	74075715;1;21	23654326;71	29242779;1;1;1;1;1;1;1;1;1;1;1
BEND5;1;18	4097872;42	88641116;9	152182588;1;7	320524454;3	309939251;12	3553895;1;1;1;1;33	42501691;1;1;1;11	27819629;55	43938743
BEX5;1;1;26	3770047;8	800832668;102	2400968;118	2124465;125	2698145;1;1;1;1;1;16	62102816;1;1;1;1;1
BGN;603	5181099;1;15	84679392;1;19	28439216;21	92604804;46	54565044;1901	466067;1;1;1;1;1;1;1;1;1;1
BHLHE41;1;1;1;1;1;9	037197267;1;24	62271152;1;1;1;1;1;1;1;1;36	70300821;20	94320502
BHMT;132	9099494;1160	850419;32	02935659;1;53	33912655;27	45685991;9	364684127;25	72649289;1;18	5114649;27	17307153;1;177	8121242;15	80698176;25	87920449;20	42751702;39	39837011;1
BHMT2;32	74451514;547	5591818;42	75762568;10	40689869;24	23469709;29	58939881;39	38059127;27	39879388;1;1;14	56398667;1;189	1124775;11	68712129;4	732460413;16	21875931;11	38334673;1
BICC1;1;31	32365465;49	07394931;1;1;1;1;7	172779631;1;1;1;1;12	33794315;1;1;1;1;1
BIK;1;1;23	33051056;57	98462892;1;1;1;1;1;17	72272452;1;1;2	327547462;1;1;1;1;1
BIN2;1;1;1;43	67796251;1;1;1;1;202	4586665;193	8373567;215	2512348;277	2054323;109	1736224;317	1467057;402	2583306;166	9217712;59	3462747;28	54696886
BIRC5;1;1;1;1;1;1;1;1;1;1;1;1;112	8747132;1;1;1;1;1
BLK;1;1;1;1;1;1;1;1;1;1;1;1;1;1;1;1;1;256	259003
BLM;1;1;1;1;1;1;1;1;1;1;1;1;45	15341113;11	61604784;11	54447073;1;1;4	822260171
BLNK;1;1;86	24181566;113	1656321;1;1;1;1;1;1;1;1;65	55832428;1;1;7	371263544;49	83678637;138	3257217
BMP2;67	04948601;1;9	390928041;1;1;1;3	027155497;1;1;1;1;1;1;1;1;1;1;1
BMP7;175	5349131;1;1;11	15933151;1;1;1;1;1;1;1;1;1;1;1;1;1;1
BOC;1;1;1;1;70	82741196;72	63178633;20	54494789;50	1813329;1;1;1;1;1;1;1;1;1;1
BPHL;35	71126075;228	3746772;34	74079948;94	61173798;34	77356313;9	113047926;22	92678747;17	57145712;1;7	972517255;1;9	570945211;93	20306141;1;1;16	65883835;7	800415029;2	708528984
BRCA1;1;1;1;1;8	0461559;8	010594066;1;1;1;1;1;1;66	00713933;11	13905101;1;1;1;1
BSND;1;1;20	85318455;134	1271567;1;1;1;1;1;1;1;1;1;1;1;1;1;1
BST1;124	6886646;1;1;1;1;11	83576343;1;19	90314101;1;1;1;1;1;1;1;35	99104739;7	319330983;1
BTBD3;1;1;17	6345511;5	767064311;109	3978394;91	51714426;96	13311425;22	28832208;1;1;1;1;1;1;1;5	501307628;1;1
BTK;1;1;1;1;1;1;1;1;1;1;1;1;22	73563976;1;1;116	022175;48	24018427;119	6186306
BTLA;1;1;1;1;1;1;1;1;31	80432649;36	37873391;32	37475936;27	2065695;23	66395467;1;1;1;4	592046175;123	1072791
BTNL9;1;1;1;14	82417044;294	5585439;212	3837813;149	9920657;1;1;1;1;1;1;1;1;1;1;9	719457509
BUB1;1;1;1;1;1;1;1;1;1;1;1;1;20	73299907;1;1;1;1;1
BX547991.1;1;38	33616157;1;1;1;1;1;1;1;1;1;1;1;1;1;1;1;1
C11orf21;1;1;1;1;1;1;1;1;1;11	24378763;22	14963195;34	96014715;5	984346024;45	96412991;85	76937;50	54635879;9	638214271;1
C11orf80;1;1;20	60580473;66	6525617;1;1;1;1;1;1;1;1;1;1;1;1;1;8	965052281
C11orf96;1;1;1;1;1;33	68093377;1;60	49395383;1;1;1;1;1;1;1;1;1;1
C12orf42;1;1;1;1;1;1;1;1;1;1;1;1;1;1;1;1;1;16	98553474
C15orf48;1;1;72	2163394;1;1;1;1;1;1;1;1;1;1;1;1;25	73814498;51	71130114;1
C16orf54;1;1;1;1;1;1;1;1;92	64822633;91	58527658;94	1167013;85	02334086;8	917839022;69	37570931;93	43598062;19	07653753;11	56744645;69	96281092
C16orf89;1;1;118	1296669;161	4073621;1;1;1;42	18273123;1;1;1;1;1;1;1;1;1;1
C19orf33;1;22	20216129;32	31922657;1;11	36932463;12	52112276;49	71356594;1;1;1;1;1;1;1;1;1;1;1
C19orf38;1;1;1;1;1;1;1;1;1;1;1;1;1;1;1;180	5222434;40	82326284;14	93525019
C1orf115;59	54830525;24	20513725;6	363887929;3	74183167;60	62998947;48	23227671;224	8772357;1;1;1;1;1;7	068191683;1;1;1;1;1
C1orf162;1;1;1;1;5	48396105;1;3	115940447;1;70	88747109;86	38655962;86	28300142;57	3425251;108	6986759;82	64933463;175	5757136;535	0887879;429	0240512;71	27030467
C1orf21;95	94367115;1;3	534721837;6	359705054;22	82284048;94	76316033;29	85795657;64	85655357;1;1;50	79667466;51	30407536;28	83919137;138	3226777;154	0430081;1;6	899802882;1
C1orf210;1;38	07084537;35	72662945;48	49281339;1;1;1;1;1;1;1;1;25	06480047;1;1;1;1;1
C1orf53;1;23	1100038;25	73325901;49	30485596;1;1;1;1;1;1;1;1;1;1;1;1;3	274569415;1
C1QA;1;1;1;1;1;1;24	1167148;1;1;1;1;1;113	4412963;1;1;1274	954841;2863	961658;1
C1QB;1;1;1;7	314575441;1;1;32	78548284;1;1;1;1;1;113	4412963;1;1;1393	803209;2765	867838;8	682348144
C1QC;1;1;1;1;1;1;35	67507219;1;1;1;1;1;62	91498072;1;1;640	9949332;3367	272887;1
C1QL1;174	9722742;1;1;1;1;1;1;1;1;1;1;1;1;1;1;1;1;1
C1QTNF1;8	917596508;1;1;1;29	15649832;42	3051856;1;123	7852077;1;1;1;1;1;1;1;1;1;1
C1QTNF2;1;1;1;1;1;1;1;50	12824494;1;1;1;1;1;1;1;1;1;1
C1QTNF3;1;1;1;1;9	585910749;1;97	04494984;25	387271;1;1;1;1;1;1;1;1;1;1
C1R;171	6852412;1;9	572361062;1;14	8465564;42	56274126;1;387	9571326;1;1;1;1;1;1;1;1;1;1
C1S;181	5806005;1;12	78960314;1;1;20	96169597;17	44865001;899	1812875;1;1;1;1;31	25167412;1;1;1;1;1
C2;1;1;1;1;1;1;1;1;1;1;1;1;1;1;1;16	25108356;66	05098924;1
C2orf40;1;1;26	61626539;1;1;1;1;255	6343512;1;1;1;1;1;1;1;1;1;1
C3;1;18	76399761;91	18090272;1;1;1;1;300	6431941;1;1;1;1;11	21683058;1;1;9	523369425;221	854658;1
C3AR1;1;1;1;1;1;1;1;1;7	578068382;15	72306102;8	629424763;1;25	20887229;1;8	880541783;139	2247728;136	6664994;1
C3orf70;1;1;1;1;29	71122565;1;1;1;1;1;1;1;1;1;1;1;1;1
C3orf85;1;56	96401823;1;1;1;1;1;1;1;1;1;1;9	756545641;1;1;1;1;1
C5AR1;1;1;10	11302613;1;1;1;1;1;1;1;1;1;1;1;1;252	1049177;86	36779835;1
C5AR2;1;1;1;1;1;1;1;1;1;1;1;1;1;1;1;30	26294007;4	831541888;1
C5orf38;1;1;53	92537087;1;1;1;1;1;1;1;1;1;1;1;1;1;1;1
C7;1;1;1;1;1;16	58236987;1;1015	970016;1;1;1;1;1;1;1;1;18	13974754;1
C9orf116;7	041673558;32	88003283;27	56757695;1;1;1;1;1;1;1;1;1;66	56594075;1;1;1;1;1
C9orf66;1;36	41368557;1;1;1;1;1;1;1;1;1;1;1;1;1;1;7	107917013;1
C9orf72;1;1;4	785965738;5	764220508;11	56351882;6	694724941;7	994448717;7	740565608;7	462048988;7	250468651;1;1;2	623019329;1;1;103	0218273;17	69279857;22	47566259
CA10;119	9456377;1;20	72227785;1;1;1;1;1;1;1;1;1;1;1;1;1;1;1
CA11;212	6012041;1;10	94861192;1;5	690113616;1;1;11	7594199;1;1;1;1;3	437649413;1;10	27397558;1;7	333145708;19	78052757
CA12;73	94828524;47	93485114;491	628112;859	1296291;1;1;1;35	78366761;1;1;1;1;3	437649413;1;1;1;1;1
CA2;237	484378;330	7103817;211	2499291;441	4568735;154	480724;68	19758786;1;1;1;1;1;1;162	4785261;16	00425577;1;32	95816853;31	07792163;1
CA3.AS1;1;1;1;3	344122574;1;1;1;1;1;1;1;1;40	26682389;1;1;1;1;1
CA4;3	364019392;13	67122146;172	789608;1;89	81927378;410	0800072;1;1;1;1;1;1;1;1;1;1;1;1
CA8;1;1;6	581907784;61	69935301;20	08196024;41	30313418;1;1;1;1;1;1;1;1;1;1;1;1
CAB39L;1;1;15	15693997;53	63184543;1;1;25	31532965;24	50210702;1;1;1;1;1;1;1;1;1;1
CACNA1D;55	00790595;1;7	856445125;49	54633762;1;1;1;1;1;1;1;1;1;1;1;1;1;1
CACNB2;68	30221822;1;1;8	324027383;1;1;1;19	81702522;1;1;1;1;1;1;1;1;1;1
CALB1;73	94828524;1;232	3037279;53	31051634;1;1;1;1;1;1;1;1;1;1;1;1;1;1
CALCA;1;1;1;68	55964029;1;1;1;1;1;1;1;1;1;1;1;1;1;1
CALCRL;5	287368411;13	78885412;14	12346533;1;254	0799001;410	6692513;351	8455609;10	9231724;1;1;1;1;1;1;1;1;1;1
CALD1;431	0244987;113	5055335;46	24560018;4	553110734;242	941394;287	9560294;462	3519469;2512	538702;1;13	28168575;1;1;45	04893601;1;1;1;1;1
CALHM6;1;1;1;1;1;15	08700879;1;1;1;1;1;1;1;1;1;535	3564921;441	6352856;63	80343045
CALML3;3	364019392;53	90461922;1;1;1;1;1;1;1;1;1;1;1;1;1;1;1;1
CAMK2N1;1;70	34934753;117	5882184;139	9486538;10	78522028;1;1;25	68328529;1;1;1;9	427688467;34	76740459;1;1;1;1;1
CAMK4;1;1;1;1;1;1;1;26	11627366;149	9983931;135	9999411;95	3535434;101	210231;22	62686137;12	09568272;1;1;1;1
CAND2;63	30345496;1;1;1;8	092670689;1;1;17	91946754;1;1;1;1;1;1;1;1;1;1
CAPN3;1;103	7838729;1;1;12	71609919;1;1;1;1;1;1;1;40	26682389;1;1;1;1;1
CAPN8;1;1;43	75086668;1;1;1;1;1;1;1;1;1;1;1;1;1;1;1
CAPS;1;1;81	31787197;199	2844441;1;1;1;1;1;1;1;1;37	67167457;1;1;10	01727459;1;1
CARD11;1;1;1;1;1;1;1;1;13	8723015;15	02460218;45	76802756;24	6308307;10	79367576;24	38739637;32	60054003;1;15	46825247;57	76110784
CARD9;1;1;1;1;1;1;1;1;1;1;1;1;8	245213253;1;1;59	75883872;51	15941332;1
CARMIL2;1;1;1;1;1;1;1;1;22	48478212;17	27220115;8	454161309;9	513622266;1;1;1;1;1;1
CARMN;1;1;1;1;1;1;1;111	6497578;1;1;1;1;1;1;1;1;1;1
CASKIN2;55	00790595;1;30	39119107;5	396226522;176	0877678;186	2739717;125	3479273;7	21702567;1;1;1;1;1;1;1;1;1;1
CASP5;1;1;1;1;1;1;1;1;1;1;1;1;1;1;1;35	64645713;1;1
CASR;1;1;96	50793969;1;1;1;1;1;1;1;1;1;1;1;1;1;1;1
CASS4;1;1;1;1;1;1;1;1;8	09031868;10	61868394;17	0177635;26	42244856;1;1;19	53356855;1;10	57286924;1
CATSPER1;1;1;1;1;1;1;1;1;1;1;1;1;1;18	23674784;23	68837064;10	52325047;15	03197059;1
CAV1;54	14142337;1;20	95893418;1;136	2392538;222	2193914;779	9287146;375	3317964;1;1;1;1;1;1;1;1;1;1
CAV2;1;1;35	60385418;84	74991928;100	9316724;92	02317597;196	7592566;138	5455901;1;1;1;1;1;1;1;1;1;1
CAVIN1;212	4641131;1;41	80861623;1;425	0999855;667	6584835;978	1296297;503	8744457;1;1;1;1;30	77994707;1;1;1;1;1
CAVIN2;57	8195024;1;12	22193412;1;449	4825633;768	4763238;221	5455857;22	72010464;1;1;1;1;13	06589761;1;1;1;1;1
CAVIN3;194	4733804;33	55265557;68	9389504;4	985463409;96	67204844;338	8661216;551	1374282;408	646618;1;1;1;1;21	3878828;1;1;1;1;1
CCBE1;96	56011727;1;1;12	10832533;1;1;1;9	740711075;1;1;1;1;1;1;1;1;1;1
CCDC134;1;1;10	40039467;7	687048736;1;1;1;1;18	78732447;1;1;1;1;1;1;1;1;1
CCDC160;1;1;35	78952981;1;1;1;1;1;1;1;1;1;1;1;1;1;1;1
CCDC163;1;1;1;1;1;1;1;1;11	6429154;1;1;1;1;1;1;1;1;1
CCDC178;1;1;19	71998007;1;1;1;41	71888796;1;1;1;1;1;1;1;1;1;1;1
CCDC18.AS1;34	3019958;1;17	14385789;17	98805741;1;1;1;1;1;43	84524944;24	75334299;20	92188759;1;1;1;1;1;27	86789387
CCDC180;1;1;1;1;1;1;1;26	32261897;1;1;1;1;30	64242611;1;1;1;1;1
CCDC198;3	364019392;128	0361089;112	9461546;98	07198665;1;1;1;1;1;1;1;1;74	63799387;1;1;1;1;1
CCDC3;1;1;1;1;10	86119169;1;175	4612288;24	72249399;1;1;1;1;1;1;1;1;1;1
CCDC34;1;11	51997804;15	45765654;48	59202015;23	51974223;20	02572345;6	433458465;22	42387746;1;1;1;10	22309367;100	9363215;9	175881363;1;1;1;1
CCDC65;1;1;21	53507375;1;1;1;1;1;1;14	77057167;7	438735687;1;14	10464767;28	00084253;1;1;1;1
CCDC80;1;1;8	125043387;17	307606;1;1;1;895	4015751;1;1;1;1;1;1;1;1;1;1
CCL11;1;1;1;1;1;1;1;56	53514807;1;1;1;1;1;1;1;1;1;1
CCL14;1;1;1;1;33	59074938;173	4834299;1;1;1;1;1;1;1;1;1;1;1;1
CCL15;3	364019392;32	45395599;1;1;1;1;1;1;1;1;1;1;1;1;1;1;1;1
CCL17;1;1;1;1;1;1;1;1;1;1;1;1;1;1;1;1;109	5000665;1
CCL18;1;1;1;1;1;1;1;1;1;1;1;1;1;1;1;1;71	81934988;1
CCL19;1;1;1;1;1;1;1;343	5384774;1;1;1;1;1;1;1;1;51	48015729;1
CCL2;49	32735966;1;44	50903842;1;42	63143317;202	7205963;102	7862814;211	0317094;1;1;1;1;2	753858016;1;1;1;97	24246956;1
CCL21;1;1;1;1;1;10	8706704;1;65	2581465;1;1;1;1;1;1;1;1;1;1
CCL23;1;1;1;1;29	68363699;102	5956516;1;1;1;1;1;1;1;1;1;1;1;1
CCL3;1;1;1;1;12	94052067;1;1;1;1;1;79	93305219;75	64913015;175	8534231;747	7458546;1219	420778;1063	812731;1092	436517;20	30964763
CCL3L1;1;1;1;1;1;1;1;1;1;1;1;24	05837487;91	87832373;61	2251844;59	55065332;231	1399083;396	3615065;1
CCL4;5	338016971;1;1;1;47	01762195;1;1;1;1;54	68359251;1818	95022;2483	169966;1191	898683;5627	634993;6011	406623;1322	474363;1280	95661;38	82273702
CCL4L2;1;1;1;1;1;1;1;1;1;1;113	1799276;358	122448;104	2394697;1200	428439;1629	986421;346	9050431;382	0791162;1
CCL5;1;1;1;1;76	64415112;27	02336736;1;48	38039795;386	3412506;708	2977282;2575	62288;4010	901726;717	3372328;3145	565719;2583	596606;16	16531323;28	20767231;1
CCL8;1;1;1;1;1;1;1;1;1;1;1;1;1;1;1;1;52	84904388;1
CCM2L;1;1;1;1;24	28213153;59	51846975;31	3457112;1;1;1;1;1;1;1;1;1;1;1
CCN2;516	7321724;1;1;4	993760994;1;1;1;128	8034742;1;1;1;1;1;1;1;1;1;1
CCNA2;1;1;1;1;1;1;1;1;1;1;1;1;93	05059483;1;1;1;1;1
CCNB1;1;1;4	386185895;7	603724355;1;1;6	779178699;1;1;1;1;1;110	5208878;1;1;1;1;1
CCNB2;1;1;1;1;1;1;3	889589349;1;1;1;1;1;91	70616535;1;1;1;1;1
CCND1;6	907673995;68	68639063;130	4963958;47	10583856;1055	175809;298	8983745;300	8279011;107	0495045;9	46876634;1;1;1;20	51080104;1;1;6	819961768;40	86125721;1
CCND2;5	338016971;1;9	429660272;1;1;1;1;47	00800372;94	36438104;90	71516892;67	08252423;92	80032451;35	20122788;124	1077313;173	7744897;1;35	84913091;18	2951476
CCNF;1;1;1;1;1;1;1;1;1;1;1;1;39	95141038;1;1;1;1;1
CCNI2;1;1;1;32	51161338;1;1;1;1;1;1;1;1;1;1;1;1;1;1
CCNJL;1;1;1;4	273066567;1;1;1;1;1;1;1;1;1;8	876403447;18	06536128;1;1;1
CCR2;1;1;1;1;1;1;1;1;25	87496347;22	68190269;35	37560258;1;1;1;1;15	96652146;52	38676024;1
CCR4;1;1;1;1;1;1;1;1;18	172685;46	06748139;1;1;1;1;1;1;1;1
CCR5;1;1;1;1;1;1;1;1;1;16	36439199;32	67565828;45	45845804;1;1;1;6	200897289;25	59242539;1
CCR6;1;1;1;1;1;1;1;1;73	59540729;32	38705056;19	42163222;1;51	35744023;1;1;1;4	219027413;81	26200449
CCR7;1;1;1;1;1;1;1;1;202	7821837;96	99873826;31	13467129;1;14	26682844;1;1;1;1;187	4706103
CCSER1;1;1;37	025867;4	32445096;1;1;1;1;1;1;1;1;1;1;1;1;1;15	14416297
CCT6B;1;1;1;1;1;1;1;1;1;1;1;1;1;1;1;1;23	65648937;1
CD101;1;1;1;1;1;1;1;1;1;1;1;39	25469191;20	78768915;1;1;21	0874146;10	01069903;1
CD109;1;1;1;1;99	62386038;124	8036821;180	5591737;10	07897222;1;1;1;1;19	88002043;1;1;1;1;1
CD14;1;1;1;1;45	66477013;58	14441807;6	423296583;12	77508372;1;1;1;1;1;1;1;338	1439361;515	6229969;1
CD160;1;1;1;1;1;1;1;1;1;1;32	99936562;76	71753686;29	54218058;249	0920306;226	8377875;1;1;1
CD163;1;1;1;1;1;1;1;1;1;1;1;1;1;1;1;144	0624566;370	5237052;1
CD180;1;1;1;1;1;1;1;1;1;1;1;1;1;1;1;42	23991089;30	52664071;106	4300506
CD19;1;1;1;1;1;1;1;1;1;1;1;1;1;1;1;1;1;243	9923916
CD1C;1;1;1;1;1;1;1;1;1;1;1;1;1;1;1;15	27331516;119	8219241;20	55627916
CD1D;1;1;1;1;1;1;1;1;1;1;1;1;1;1;1;41	03800495;57	5998351;14	75170372
CD1E;1;1;1;1;1;1;1;1;1;1;1;1;1;1;1;1;71	38995684;1
CD2;1;1;1;1;1;1;1;1;537	6252629;652	6284572;728	1159385;713	1858331;153	0095775;378	9549011;304	3585147;1;7	673195562;1
CD200;78	24679991;1;1;1;21	69756059;40	05845924;30	2245317;1;1;1;1;1;40	32321384;1;1;1;1;71	19713451
CD200R1;1;1;1;1;1;1;1;1;18	6913874;16	00643248;6	706159719;18	74087253;1;1;1;1;6	643387635;1
CD209;1;1;1;1;1;1;1;1;1;1;1;1;1;1;1;1;30	24451608;1
CD22;1;1;1;5	698275273;1;1;1;1;1;1;1;1;34	81099518;1;1;1;1;122	2922401
CD226;1;1;1;1;1;1;1;1;49	88947773;66	21335166;60	18396552;56	54840248;15	25149638;102	8378336;113	8545458;1;9	68045048;1
CD24;105	4308513;358	4806247;1478	540599;1091	165941;21	59036835;1;1;25	87523542;1;1;18	44565553;12	53789284;306	9941003;13	53313988;1;7	894369581;13	44576565;229	7299781
CD244;1;1;1;1;1;1;1;1;1;1;35	94147742;75	45681173;22	35182865;119	8074897;86	33142725;14	54533593;7	603813697;1
CD247;1;1;1;1;1;1;1;1;239	6833742;165	5077117;241	0721652;213	4276734;110	514832;568	143272;792	7675585;1;1;1
CD248;1;1;1;1;1;1;1;223	0863864;1;1;1;1;1;1;1;1;1;1
CD27;1;1;1;1;1;1;1;1;248	5927786;193	3428656;197	1852286;145	2544597;26	82403104;18	42301224;11	86460212;1;1;103	2596784
CD28;1;1;1;1;1;1;1;1;94	91066378;84	0046075;58	86849482;34	29110847;11	76482155;1;1;1;1;1
CD300A;1;1;1;1;1;1;1;1;26	80004951;19	85632391;64	0805765;63	60871577;7	037677711;167	8301463;269	5658349;151	8244287;72	57063569;15	58830665
CD300C;1;1;1;1;1;1;1;1;1;1;1;1;1;1;10	63604515;73	42276125;46	7056137;1
CD300E;1;1;1;1;1;1;1;1;1;1;1;1;1;1;1;188	2212366;12	91018753;1
CD300LF;1;1;1;1;1;1;1;1;1;1;1;1;1;1;1;68	91874133;33	25919951;1
CD302;26	22162619;1;1;1;21	26655631;19	85717668;1;103	0720204;1;1;1;1;1;1;1;103	3653152;125	833554;1
CD33;1;1;1;1;1;1;1;1;1;1;1;1;26	33838498;1;1;87	16775181;83	87426321;1
CD34;12	87380638;1;1;1;657	1342522;522	0880908;738	3940783;117	2180186;1;1;1;1;1;1;1;1;1;1
CD36;1;1;1;1;34	74318985;31	40797769;143	2785387;55	83038054;1;1;1;1;29	61585033;1;1;142	805023;32	99957142;7	771504889
CD37;1;1;1;1;1;1;1;1;666	8235448;677	5232302;592	8070285;602	6057027;351	4426901;554	716836;559	4386227;608	5917803;379	0246871;2643	471821
CD38;1;1;1;1;1;10	79755032;1;1;6	919004412;1;25	34911456;40	15251612;68	29034442;126	0488574;247	8669667;19	8315555;29	50602611;54	74680185
CD3D;1;1;1;1;1;1;1;1;629	0465693;646	0869671;739	2906528;950	0800604;202	0597335;335	5335509;18	97325156;1;12	67095004;1
CD3E;1;1;1;1;1;1;1;1;1208	718853;1138	887465;1265	775353;1493	109118;389	0021373;531	7580631;235	6584634;1;21	7635784;22	74589811
CD3EAP;1;1;6	583624978;27	66918733;8	662846033;19	49644236;1;1;1;1;1;1;9	71439585;1;1;1;13	1828645;30	667664
CD3G;1;1;1;1;1;1;1;1;268	5046701;320	3004686;359	5426581;480	7758412;87	47724376;146	7173861;10	3870022;1;1;1
CD4;9	676349054;1;1;1;1;1;1;53	13808218;139	8941322;86	96919643;79	99249167;1;26	18524354;1;1;133	4778714;249	8058254;19	59678489
CD40;21	83837718;1;30	40385831;7	14302967;80	00928454;106	7774562;30	55129249;40	54222234;1;1;1;1;1;1;1;52	48912692;70	26698439;137	1646056
CD40LG;1;1;1;1;1;1;1;1;249	3828498;150	9205484;103	349302;1;21	14613554;31	2117296;1;1;1;1
CD48;1;1;1;1;1;1;1;1;449	3419381;386	6646282;460	3840254;451	0220109;102	9648945;379	7609926;320	6473008;407	6841219;98	6908539;268	8324675
CD5;1;1;1;1;1;1;1;1;191	7988568;177	4595782;138	0080974;118	0571528;37	82784885;24	84503418;1;1;1;1
CD52;1;1;1;1;11	64012101;1;17	325134;14	15254388;1671	944292;1682	039415;1850	693505;1740	359011;789	7550698;1041	484321;468	5607857;1065	683457;240	700769;1509	174161
CD53;1;1;1;1;8	94775943;1;117	5502457;1;278	5538873;303	1056706;353	7499342;374	2658357;180	2575502;432	9327696;479	3540265;278	201473;237	9907408;404	5523496
CD59;396	0274302;40	98011561;324	9791397;216	5874862;243	4650533;863	2040184;543	7598593;127	9634789;14	99885044;33	27574969;15	90854365;1;34	79177792;1;8	687979501;1;41	94153024;17	51229613
CD5L;1;1;1;1;1;1;1;1;1;1;1;1;1;1;1;1;31	94551538;1
CD6;1;1;1;1;1;1;1;1;154	8369778;148	2397462;187	1998114;160	9725852;55	78858033;85	09666964;31	87992581;1;1;1
CD68;1;34	81307207;27	34969812;6	050074123;23	47043952;9	880013509;11	65652107;44	1761757;1;1;1;1;54	24842555;1;1;801	9612201;879	1849393;52	53197253
CD69;1;1;1;1;26	65677516;1;3	889589349;1;1432	357626;1175	178217;955	3589308;786	4275736;388	6612034;618	1479518;864	4416221;21	29066671;43	36436398;805	7246926
CD7;1;1;1;1;1;1;1;1;399	2171803;428	4432639;448	441138;566	1321725;192	2463093;1164	162804;1784	614457;6	507938797;14	10821657;1
CD72;1;1;1;4	158512405;1;1;1;1;1;1;8	857195076;1;1;46	0972871;62	94127964;1;47	75175609;133	3626
CD79A;1;1;1;1;1;1;1;1;1;1;1;1;1;1;1;1;1;1964	764933
CD79B;1;1;1;1;32	15982601;19	71677609;52	31688309;14	79438794;26	95072872;25	56318815;27	00384504;15	37125437;1;39	58859117;41	03513027;49	35169563;1;428	926341
CD83;1;1;37	86673085;7	584782415;13	26298076;1;24	1167148;1;16	48095176;10	8833801;20	36316688;1;56	57148449;43	58880851;18	27383283;427	8779991;426	5702754;306	2685711
CD84;1;1;1;1;1;1;1;1;51	9894151;53	45051038;55	25451373;85	42304401;16	80020691;31	09504522;15	41748792;37	15440732;104	1010005;19	95615084
CD86;1;1;1;1;1;1;1;1;1;1;1;1;1;1;1;69	14692582;148	6720203;58	17446295
CD8A;1;1;1;1;1;1;1;1;1;118	158122;467	8347961;1299	897659;246	168588;321	7544577;114	7460584;1;1;1
CD8B;1;1;1;1;1;1;1;1;20	20588762;88	99567344;268	5008557;789	6734793;131	1323828;146	5269091;1;1;1;1
CD8B2;1;1;1;1;1;1;1;1;1;1;1;21	50336264;4	913291662;1;1;1;1;1
CD9;333	5920556;1;634	4550737;1463	32988;751	7125356;936	2024693;631	340286;409	6126179;1;1;8	973705846;18	78389657;235	7200781;12	99824248;1;34	86632654;90	06806561;9	423299277
CD93;1;1;1;1;162	8667857;439	8466974;489	7238527;1;1;1;1;1;1;1;1;88	99375096;83	15961495;1
CD96;1;1;1;1;1;1;1;1;191	9733383;199	574143;244	8162417;214	4019037;39	70210222;211	7224951;177	0145501;1;1;1
CDA;1;1;16	01017312;216	1639822;81	17869348;127	2423222;126	6568826;10	42783237;1;1;1;1;1;1;1;51	480167;10	71205408;1
CDC20;1;1;1;14	2944656;1;1;1;1;1;1;1;1;81	91864654;1;1;1;1;1
CDC42EP1;95	58740846;23	36834024;37	06490911;44	67878764;115	7926628;207	4890216;76	08499743;68	05965632;1;1;1;1;24	01391616;1;1;1;4	926852326;1
CDC42EP2;169	8591742;1;6	463258302;5	400226682;65	020594;77	35776495;22	65327761;32	5892523;1;1;1;1;1;1;1;130	0722276;14	84602944;1
CDC42EP4;21	82232519;12	51234141;15	39961798;8	065833777;165	5719948;95	89047168;61	41036016;46	48387754;1;1;1;1;16	62102816;1;1;6	654305707;1;1
CDC45;1;1;1;1;1;1;1;1;1;1;1;1;80	85116108;1;1;1;1;1
CDC6;1;1;1;1;1;1;1;1;1;1;1;1;20	4068775;1;1;1;1;1
CDCA2;1;1;1;1;1;1;1;1;1;1;1;1;17	87226339;1;1;1;1;1
CDCA3;1;1;1;1;1;1;1;1;1;1;1;1;113	897253;1;1;1;1;1
CDCA5;1;1;1;1;1;1;1;1;1;1;1;1;41	47128679;1;1;1;1;1
CDCA7L;1;1;9	539723818;2	525782861;1;1;1;10	36263181;1;1;1;1;13	4990017;1;1;1;33	06624425;60	48995918
CDCA8;1;1;1;1;1;1;1;1;1;1;1;1;43	37830161;1;1;1;1;1
CDH1;1;1;94	97918699;118	9685529;1;1;1;1;1;1;1;1;1;1;1;1;1;1
CDH11;1;1;1;1;1;1;1;73	06675971;1;1;1;1;1;1;1;1;1;1
CDH13;1;1;1;1;167	6328973;48	5605966;109	556231;15	93256547;1;1;1;1;1;1;1;1;1;1
CDH16;5	287368411;53	67975743;580	5664261;186	8139516;1;1;1;1;1;1;1;1;66	90746016;1;1;1;1;1
CDH23;1;1;1;1;1;1;1;1;1;1;1;1;1;1;1;47	31555293;3	617726341;1
CDH3;1;1;72	22957918;1;1;1;1;1;1;1;1;1;1;1;1;1;1;1
CDH5;5	287037807;1;1;1;297	2048021;351	6042733;364	0573226;1;1;1;1;1;1;1;1;1;1;1
CDH6;1;75	9667717;1;1;1;1;1;43	1696659;1;1;1;1;20	96652876;1;1;1;1;1
CDHR5;1;47	00593017;1;1;1;1;1;1;1;1;1;1;4	921101583;1;1;1;1;1
CDK1;1;1;1;1;29	36795683;12	32259785;14	83271954;1;1;1;1;1;116	5162602;1;1;8	882594695;1;1
CDK14;1;14	25276012;11	35033373;9	233640703;1;1;4	449111872;19	93669262;1;1;1;1;34	29786154;1;1;1;1;59	12696837
CDKN1C;499	4269572;23	58283512;24	44211588;64	87523259;59	33476258;62	95829692;81	06371261;30	61542025;1;1;1;1;1;1;1;55	40065897;1;1
CDKN2A;1;1;1;1;1;1;3	890245876;5	565917021;12	86284654;1;16	63332204;26	11781245;12	4825464;1;1;1;1;1
CDKN3;1;1;1;1;1;1;1;1;1;1;1;1;137	8418082;1;1;1;1;1
CDO1;1;1;1;1;1;1;24	26417592;79	98504157;1;1;1;1;79	53364779;1;1;1;1;1
CDT1;1;1;1;1;1;1;1;1;1;1;1;1;57	67907437;1;1;1;1;1
CEACAM1;1;1;1;1;143	6209282;317	4828178;6	779178699;1;1;1;1;1;8	245213253;1;1;1;1;1
CEACAM19;47	96285957;1;1;1;1;8	477506798;1;1;1;1;1;1;1;1;1;1;1;1
CEACAM4;1;1;1;1;1;1;1;1;1;1;1;1;1;1;1;13	33743719;28	35568489;1
CEBPA;1;1;1;1;1;8	630261338;1;1;1;1;1;1;4	922424101;1;1;43	76401991;22	07866781;1
CELSR2;1;1;41	4255569;8	578622318;1;1;1;7	635487132;1;1;1;1;1;1;1;1;1;1
CENPA;1;1;1;1;1;1;1;1;1;1;1;1;47	24733998;1;1;1;1;1
CENPF;1;1;1;1;1;1;1;1;1;1;1;1;92	12532869;1;1;1;1;1
CENPK;1;1;1;1;1;5	312562501;1;1;33	51492705;36	23385744;25	09000425;30	08477647;63	67917267;29	73967389;17	72052257;1;1;1
CENPM;1;1;1;1;1;1;1;1;15	50303428;1;1;10	1437805;66	67090062;12	99255328;1;1;1;1
CENPN;3	364019392;11	23354351;1;1;11	07884558;1;1;1;1;1;1;1;48	93940301;11	98111364;1;9	445990276;1;1
CENPS;5	338016971;17	16595655;9	070272909;7	873891874;1;1;3	028114531;1;1;1;1;1;37	52274261;1;1;1;1;1
CENPU;1;1;1;1;1;1;1;1;1;1;1;1;127	0498626;7	095378609;1;1;10	42290775;1
CENPW;1;1;1;8	79418127;1;1;1;5	213510358;1;1;1;1;120	8422485;1;1;21	97043163;4	392077859;1
CEP128;1;1;1;1;16	71341298;1;31	96882458;16	17629899;1;19	06935532;1;1;1;1;1;1;8	86579295;1
CEP19;1;1;11	58181724;1;1;1;15	53015413;1;21	24627761;1;1;1;18	08161685;1;1;1;1;1
CERNA1;1;1;1;3	653865844;1;1;1;1;1;1;1;1;1;1;1;1;1;10	61965869
CERS6;206	9337127;1;9	62565218;4	534495081;16	9001077;15	31014252;1;5	77241846;1;1;1;1;3	043366116;1;1;27	7664826;25	90136642;1
CERT1;116	3998459;1;12	76793581;13	79323235;1;1;1;1;13	20940726;1;1;13	93704359;3	043366116;22	00783527;1;9	109190074;8	717476074;1
CES1;9	676033942;1;1;1;1;1;1;54	56310905;1;1;22	23700701;10	46222589;10	96424387;38	61714854;1;10	53611911;1;1
CETP;1;1;1;1;94	63352446;102	521651;1;1;1;1;1;1;1;1;1;16	10664933;1;1
CFAP126;1;1;1;1;1;1;1;1;1;1;1;1;59	97091452;1;1;1;1;1
CFAP45;257	2781542;1;1;1;1;1;1;1;1;1;1;1;1;1;1;1;1;1
CFD;1;1;7	477262415;1;1;1;1;2802	731444;11	9979108;7	321005885;14	11726501;1;4	668837967;1;1;1029	667665;350	1438854;1
CFH;6	907673995;1;1;1;1;22	18151682;125	4126233;175	6241804;30	34441358;1;1;1;1;1;1;1;7	357449377;1
CFI;9	676033942;15	42820416;86	27098101;10	80084865;1;59	05189808;16	5095103;34	21378436;1;1;1;1;24	02167834;1;1;1;1;1
CFP;1;1;1;1;1;1;1;1;16	73828882;1;1;1;1;1;1;575	8354564;160	5289158;1
CFTR;1;1;1;24	20001104;1;1;1;1;1;1;1;1;1;1;1;1;1;1
CGNL1;372	6114677;41	30024635;133	60736;168	4642643;9	850029864;21	81341436;249	1782645;13	97514507;1;1;1;1;4	507716032;1;1;1;1;1
CHDH;3	364019392;108	5515493;11	69176139;29	56546892;1;1;1;1;1;1;1;1;36	09668438;1;1;1;1;1
CHEK1;1;9	043569562;1;1;1;1;1;1;1;1;1;1;23	68716705;16	24342691;1;1;1;1
CHI3L1;344	7487698;1;1;1;1;1;1;1;1;1;1;1;1;1;1;1;1;1
CHI3L2;1;1;1;1;1;1;1;1;1;1;1;29	85970876;1;29	12655855;22	02252013;1;1;30	4717016
CHL1;1;10	46832164;77	55040108;43	63180721;1;1;1;14	3363398;1;1;1;1;1;1;1;1;1;1
CHN2;1;1;1;1;1;1;1;1;1;1;1;11	16695693;5	541649986;26	19746989;13	75845006;19	0137421;4	772239152;1
CHRDL1;1;1;1;1;1;1;1;131	655142;1;1;1;1;1;1;1;1;1;1
CHRM3;1;1;1;1;156	3230735;46	54159249;199	4312633;1;1;1;1;1;1;1;1;1;1;1
CHRM3.AS2;1;1;1;1;31	69933442;1;1;14	60244638;22	14269658;14	59843137;1;1;1;1;1;1;1;1
CHST15;1;1;1;1;1;19	96470015;1;25	2230012;1;1;1;1;1;1;1;45	45850028;16	80058162;1
CHST2;18	36308642;1;1;28	15843251;1;15	09712076;21	37506063;9	263393071;1;1;1;1;1;34	69697383;70	34717977;26	83650924;6	290161226;1
CIITA;1;1;1;3	846495117;125	613328;94	1211033;19	14080494;1;1;1;1;1;31	65485975;1;1;108	7221821;183	7735946;150	388966
CILP;1;1;1;1;1;1;1;189	8621872;1;1;1;1;1;1;1;1;1;1
CISH;1;42	53802227;48	98636115;66	95480833;1;1;1;14	54073849;192	9173573;137	8768934;130	8302679;114	177643;17	26294305;52	70903445;58	56584746;35	30709143;34	91989212;1
CIT;1;9	478823209;50	67180776;29	40202347;1;1;1;1;1;1;1;1;12	27411005;1;1;1;1;1
CKAP2L;1;1;1;1;1;1;1;1;1;1;1;1;117	6397018;1;1;1;1;1
CKB;282	9553533;49	0030057;626	88311;1371	014114;141	8079561;22	50453167;5	054310995;53	74734201;1;1;1;1;12	40398429;1;1;58	76340844;6	782550129;1
CKMT2;1;1;7	891217652;94	49732974;1;1;1;10	86550534;1;1;1;1;1;1;1;1;1;1
CKMT2.AS1;1;1;1;3	33513346;1;1;1;7	084042923;1;15	31507608;1;1;29	64415758;1;1;1;1;1
CKS2;1;120	2661423;8	72029497;27	37851181;31	27728638;10	46419211;13	32472273;5	09763791;18	6925113;19	77088072;27	85636095;29	77777266;337	7253212;36	52411858;29	83826565;12	35125759;41	92804799;55	79468104
CLCN5;1;25	5323034;127	0974491;28	92441087;8	041325056;1;34	93350738;1;1;1;1;1;2	750430369;1;1;7	836480483;19	61743183;1
CLCNKA;1;1;21	77077457;72	32594524;1;1;1;1;1;1;1;1;1;1;1;1;1;1
CLCNKB;1;1;245	5806676;917	0182518;1;1;1;1;1;1;1;1;1;1;1;1;1;1
CLDN10;1;135	2161297;580	5857622;1;1;1;17	60041258;1;1;1;1;1;23	81330479;1;1;1;1;1
CLDN11;48	79135673;1;1;1;1;1;1;1;1;1;1;1;1;1;1;1;1;1
CLDN14;1;1;34	64904488;1;1;1;1;1;1;1;1;1;1;1;1;1;1;1
CLDN15;1;1;13	93836765;13	15367339;1;45	15310525;163	8169959;6	934678704;1;1;1;1;8	37749945;1;1;1;1;1
CLDN16;1;1;207	2853371;1;1;1;1;1;1;1;1;1;1;1;1;1;1;1
CLDN19;1;1;79	78762326;1;1;1;1;1;1;1;1;1;1;1;1;1;1;1
CLDN2;1;111	3780212;1;1;7	782561376;1;6	056809304;1;1;1;1;1;43	19315618;1;1;5	905532136;1;1
CLDN3;1;19	46544077;263	6126561;50	97463186;1;1;1;1;1;1;1;1;27	04920837;1;1;1;1;1
CLDN4;5	287368411;11	92452814;305	7433031;236	0177772;1;1;1;1;1;1;1;1;40	19813245;1;1;1;1;1
CLDN5;337	2121073;1;1;1;279	3989051;228	2192809;1570	235222;1;1;1;1;1;1;1;1;1;1;1
CLDN7;1;38	26059001;412	4468411;439	7795519;1;1;1;1;1;1;1;1;36	11981337;1;1;1;1;1
CLDN8;1;1;28	9475319;75	03168766;1;1;1;1;1;1;1;1;5	986027155;1;1;1;1;1
CLEC10A;1;1;1;1;1;1;1;1;1;1;1;1;1;1;1;64	32118975;200	4855059;1
CLEC12A;1;1;1;1;1;1;1;1;1;1;1;1;1;1;1;146	2007925;33	51475684;1
CLEC14A;1;1;1;1;349	8164316;489	4896368;697	4927137;31	96345045;1;1;1;1;1;1;1;1;1;1
CLEC17A;1;1;1;1;1;1;1;1;1;1;1;1;1;1;1;1;1;35	7516081
CLEC1A;1;1;1;1;39	98396675;60	29162299;50	27925518;1;1;1;1;1;1;1;1;1;1;1
CLEC2D;1;1;1;1;1;1;1;1;140	28794;126	3897104;172	8901543;198	2560692;51	28203242;117	3694875;56	61762487;14	62247821;1;49	97518816
CLEC3B;1;1;1;363	4755008;553	7681428;304	2055462;279	8170664;120	4846364;1;1;1;1;1;1;1;1;1;1
CLEC4A;1;1;1;1;1;1;1;1;1;1;1;1;1;1;1;70	17109154;105	3174292;1
CLEC4C;1;1;1;1;1;1;1;1;1;1;1;1;1;1;1;1;1;18	20856814
CLEC4E;1;1;1;1;16	73730481;1;1;1;1;1;1;1;1;1;1;70	1232896;51	25222423;1
CLEC4G;1;1;1;1;1;1;1;1;1;1;1;1;28	33449926;1;1;1;1;1
CLEC5A;1;1;1;1;1;1;1;1;1;1;1;1;1;1;1;7	594446599;25	91760237;1
CLEC7A;1;1;1;1;1;1;1;1;1;1;1;1;1;1;1;199	5446782;199	9620604;1
CLEC9A;1;1;1;1;1;1;1;1;1;1;1;1;39	38815792;1;1;1;32	01883622;1
CLECL1;1;1;1;1;1;1;1;1;1;1;1;1;1;1;1;7	973476214;23	06958203;59	47457228
CLIC2;8	910887445;1;1;1;52	77390203;78	3190096;68	82233816;10	84866455;1;1;1;1;39	35809106;1;1;22	13604407;94	74402573;1
CLIC3;1;1;26	87156655;1;16	05317788;23	09962808;55	148357;1;16	01230964;17	47929402;47	53852937;119	526569;47	23950637;389	173486;654	1184971;1;2	915190231;29	6086088
CLIC5;2008	718656;1;1;1;1;14	40081966;1;1;24	65957747;21	3403405;1;13	25720183;1;1;1;1;1;1
CLIP3;125	2172795;1;1;1;15	81900338;11	63304985;31	96839058;51	90200594;1;1;1;1;1;1;1;1;1;1
CLMN;1;21	02090643;115	1731973;83	53786721;1;1;4	418414315;138	3086723;1;1;1;1;37	04242925;1;1;4	577430929;5	947624635;1
CLNK;1;1;1;143	2997605;1;1;1;1;1;1;1;1;1;1;1;1;4	873572528;1
CLRN3;1;26	62938652;1;1;1;1;1;1;1;1;1;1;1;1;1;1;1;1
CLSPN;1;1;1;1;1;1;1;1;1;1;1;1;70	50908534;9	038817697;1;1;7	615014227;1
CLTRN;27	00421331;279	4743586;20	66733331;25	77236183;1;1;1;1;1;1;1;1;38	68726969;1;1;9	180235259;7	264103437;1
CLU;78	24127922;146	6586775;1331	592219;254	3798752;144	1828743;356	2881343;182	3495913;929	9337046;23	18655919;41	34541305;33	08015349;37	6195645;521	1828863;13	02839205;1;1;20	74510967;1
CMBL;43	55234905;834	4894025;123	0272861;64	26717722;28	55372543;31	77549312;32	33657445;88	77408246;7	358710833;22	64088253;14	54362097;1;165	4639098;15	01412057;1;27	53933967;19	16317563;1
CMTM8;1;9	960686124;10	45902314;1;96	69279969;46	79176561;40	97159197;9	001302576;7	274259337;9	828078192;1;1;1;1;1;1;1;1
CMYA5;76	60048797;1;32	3024743;12	50732789;1;1;1;1;1;1;1;1;1;1;1;1;1;1
CNKSR1;1;1;11	15018565;31	11980345;1;1;1;1;1;1;1;1;1;1;1;1;1;1
CNN1;1;1;1;1;1;1;1;115	167331;1;1;1;1;1;1;1;1;1;1
CNN3;200	2486569;254	3830169;203	2599479;382	3168827;692	8107053;647	636393;203	7914673;498	2492886;1;1;9	505801178;1;84	10634567;8	359285861;1;1;1;19	15948426
CNR2;1;1;1;1;1;1;1;1;1;1;1;1;1;1;1;1;1;101	970813
CNRIP1;1;1;1;1;95	56294873;68	07921301;96	11458013;56	34885397;1;1;1;1;29	44933372;1;1;1;15	13792399;1
CNTNAP3B;1;1;1;1;30	84795371;86	29389123;57	556982;1;1;1;1;1;1;1;1;1;1;1
COA8;17	56411896;1;24	61754316;74	45991323;1;1;3	891451293;1;1;1;1;18	77507285;6	123155852;1;1;1;1;1
COBLL1;1;21	83954173;267	7302653;243	580567;8	167458953;1;54	96970635;63	48306086;1;1;1;1;26	01773778;1;1;1;15	10604694;99	74837392
COCH;1;1;1;1;1;1;1;1;1;1;1;1;1;1;1;1;1;26	84482058
COL12A1;1;1;1;1;1;1;1;281	5630288;1;1;1;1;1;1;1;1;1;1
COL14A1;1;1;1;1;1;1;1;639	8145179;1;1;1;1;1;1;1;1;1;1
COL15A1;1;1;1;1;70	89176014;240	5979195;42	14423122;148	0748138;1;1;1;1;1;1;1;1;1;1
COL16A1;1;1;3	547208359;1;1;1;1;139	2073242;1;1;1;1;1;1;1;1;1;1
COL18A1;108	856193;33	19744635;345	6494719;72	22308158;67	54866867;129	1510553;189	0945961;299	0345604;1;13	53380799;1;1;52	1890315;1;12	01693111;1;1;1
COL19A1;1;1;1;1;1;1;1;1;1;1;1;1;1;1;1;1;1;46	56997504
COL1A1;1;1;1;1;1;1;1;1150	526815;1;1;1;1;1;1;1;1;1;1
COL1A2;6	734753284;1;13	19897008;2	28271201;1;1;1;2021	66015;1;1;1;1;1;1;1;1;1;1
COL3A1;1;1;1;1;1;100	4873399;1;1176	136065;1;1;1;1;1;1;1;1;1;1
COL4A1;1;13	26398141;59	17247142;1;286	3726657;402	3247774;202	0569837;311	5509628;1;1;1;1;1;1;1;1;1;1
COL4A2;60	73844983;22	87828898;110	2916261;1;445	9586415;434	413585;221	9836756;360	9884462;1;1;1;1;33	68932354;1;1;1;1;1
COL4A3;724	339322;1;99	65755058;12	67946435;1;1;1;7	937575375;1;1;1;1;1;1;1;1;1;27	22589808
COL4A4;196	0649898;1;100	6883737;23	01860326;1;1;1;25	69635477;1;1;1;1;1;1;1;1;1;17	23857195
COL5A1;1;1;1;1;1;12	66233775;6	752784936;87	0184807;1;1;1;1;1;1;1;1;1;1
COL5A2;5	338016971;1;1;1;1;12	81983346;7	862266118;120	2506261;1;1;1;1;1;1;1;1;1;1
COL5A3;1;1;1;1;1;1;1;15	46189855;1;1;1;1;1;23	46831029;1;1;1;1
COL6A1;8	786276636;1;78	81046503;95	32687367;29	53396088;43	3354039;73	54336794;545	6914801;1;1;1;1;16	62102816;1;1;1;1;1
COL6A2;1;1;5	828806908;9	207156935;20	18697104;72	91540951;50	54995399;793	0381631;1;11	4649606;32	84054331;17	23008529;12	76330475;22	27082321;23	57114478;1;1;1
COL8A1;1;1;14	54342845;1;1;10	69665136;84	3018736;275	9547253;1;1;1;1;47	86308447;1;1;1;1;1
COL9A2;1;1;5	223700635;63	76525627;1;1;1;1;1;1;1;1;1;1;1;1;6	278433381;1
COLCA1;45	95007778;11	74026354;28	32098749;79	58347997;1;1;1;1;1;1;1;1;1;1;1;1;1;1
COLEC11;1;51	71073306;1;1;1;1;1;38	27561713;1;1;1;1;4	921101583;1;1;1;1;1
COLQ;1;1;1;1;1;1;1;1;1;1;1;1;1;103	5727736;67	14155589;1;1;1
COMP;1;1;25	36932912;1;1;1;1;207	3182584;1;1;1;1;1;1;1;1;1;1
COQ2;1;1;15	33310833;55	88585027;1;1;1;7	131790059;1;1;1;1;5	868139243;6	235202484;1;21	79361836;12	13424923;1
CORO1A;1;1;1;1;16	17099714;1;6	779178699;16	43246355;1014	417955;1025	740438;1172	897696;1424	980592;674	3674485;1254	243932;1166	550114;752	2782153;401	6635064;1057	222278
CORO2A;1;1;3	890643778;1;1;1;1;1;18	92561121;22	26725615;18	84413201;9	476758395;2	624624845;1;1;1;1;1
CORO2B;34	33820761;1;1;4	965556884;1;1;1;1;1;1;1;1;1;1;1;1;1;1
COTL1;5	338016971;170	1153334;31	21346518;14	07309472;60	7796339;126	5658937;9	347197353;13	43423365;94	11246574;105	2354433;125	7788033;204	0095857;262	0797514;28	68284737;25	69399015;1037	839442;426	6670234;62	62242134
COX4I2;1;1;1;1;1;1;4	449111872;149	3899732;1;1;1;1;1;1;1;1;1;1
COX7A1;106	253156;44	07233777;72	31152287;447	369714;271	2434281;163	7308282;263	1543369;274	8975237;1;1;1;1;13	2398604;1;1;1;1;1
CPA3;1;1;1;1;1;1;1;1;1;1;1;1;756	9172494;1;1;1;1;1
CPAMD8;1;1;3	911870379;15	50060043;16	76722917;12	21449077;56	77297955;1;1;1;1;1;1;1;1;1;1;1
CPE;1;1;11	62189569;1;1;73	39114712;12	68472184;181	7826361;1;1;1;1;31	25167412;1;1;1;1;1
CPED1;1;1;1;1;1;9	388699785;1;62	95372417;1;1;1;1;1;1;1;1;36	91632224;1
CPM;1;36	64041454;148	6092859;13	93196782;48	44541041;1;1;218	8367466;1;1;1;1;5	875130237;1;1;44	10261026;136	0901627;1
CPNE5;1;1;1;1;1;15	65095521;3	530160595;1;1;1;1;1;1;1;1;1;1;77	25712597
CPNE7;1;1;1;1;1;1;1;1;15	01442229;23	35958835;23	42409333;33	40614802;1;1;1;1;1;1
CPVL;1;14	97644964;158	8421316;10	47305553;1;13	65695406;20	02398622;31	83868556;1;1;1;1;78	70401405;1;1;316	716851;510	2909688;9	691279727
CR1;124	9523202;1;1;1;1;1;1;1;1;1;1;1;1;1;1;20	58049897;15	70083586;30	65790706
CR1L;1;1;1;13	96687302;1;1;1;1;1;1;1;1;29	61585033;1;1;1;1;1
CR2;9	039180115;1;1;1;1;1;1;1;1;1;1;1;1;1;1;1;1;28	10509165
CR381653.1;1;1;10	62673236;1;1;1;5	835254346;1;1;1;1;1;1;18	64901631;1;1;1;1
CRABP1;1;1;31	6582093;8	872756726;1;1;1;1;1;1;1;1;1;1;1;1;1;1
CRABP2;1;1;29	79227144;1;1;1;1;109	2699775;1;1;1;1;1;1;1;1;1;1
CRACR2B;1;1;10	67892948;7	70179563;50	94509961;64	49233033;10	6002804;1;1;1;1;1;14	14913251;1;1;1;1;1
CRB2;39	67970205;1;1;1;1;1;1;1;1;1;1;1;1;1;1;1;1;1
CRB3;1;32	70900666;72	98126096;38	82491915;1;1;1;1;1;1;1;1;1;1;1;1;1;1
CRHBP;1;1;1;1;2204	36781;280	7741983;170	1818381;1;1;1;1;1;1;1;1;1;1;1
CRIM1;758	00397;10	3941098;47	94247282;26	18302901;30	25467299;115	0975998;160	493746;80	39018406;1;1;1;1;15	02720384;1;1;1;1;1
CRIP2;710	4643698;39	84177452;358	906111;13	67223025;963	2204036;1132	582509;1882	59585;602	0819563;40	45551023;52	20447473;1;1;82	48054206;1;1;1;1;15	26517969
CRISPLD2;1;1;1;1;14	53389147;1;1;128	1902135;1;1;1;1;1;1;1;12	39289459;1;1
CRTAM;1;1;1;1;1;1;1;1;1;1;64	60203473;136	9608556;6	482114742;155	1233234;71	98345505;5	440175924;1;1
CRYAA2;1;49	89377122;1;1;1;1;1;1;1;1;1;1;13	40189329;1;1;1;1;1
CRYAB;1429	85731;5243	504174;461	7258911;182	2667135;238	8032453;112	4878069;321	0909797;560	9875076;57	71895577;73	74538128;123	4317821;36	17026239;1975	58441;80	7751986;114	4133479;122	7847668;21	45728873;87	56229096
CRYBG2;1;1;1;1;1;1;1;1;23	98832307;19	62393604;1;1;1;1;1;1;1;1
CRYBG3;60	84017233;1;35	7472579;63	5444374;64	85473563;48	94061547;280	3868711;44	30447774;1;1;1;1;53	12938414;1;1;28	42065366;34	03272971;1
CRYM;5	728038783;223	7387539;11	90506327;1;1;1;1;1;1;1;1;1;35	04452479;1;1;7	095982126;1;1
CSF1R;1;1;1;1;1;1;1;1;1;1;1;1;1;1;1;376	7975397;484	0315388;1
CSF2RA;1;1;1;5	344652449;1;1;1;1;1;1;1;1;1;1;1;40	29911363;109	2980731;8	482377327
CSF2RB;1;1;1;1;1;15	30825165;8	286029273;1;1;1;1;1;1;1;1;51	64536657;44	00573663;16	56602386
CSF3R;1;1;1;1;1;1;1;1;1;1;1;1;1;1;1;81	35536988;75	19389173;1
CSPG4;1;1;1;1;1;1;1;70	80466068;1;1;1;1;1;1;1;1;1;1
CSRP2;3	364019392;87	99181055;70	94212297;4	604820704;59	10689998;93	75452648;7	94517912;498	7743328;1;1;1;1;107	1101902;1;1;1;1;1
CST3;904	2121365;357	2668196;1665	97286;608	5491328;319	6144146;432	0853514;572	0176148;2150	270307;9	504109098;21	50779076;28	48043095;20	6350145;823	4762186;65	88305946;36	49203517;5718	80214;6563	18118;147	817806
CST6;1;1;27	17309486;1;1;1;1;1;1;1;1;1;1;1;1;1;1;1
CST7;1;1;1;1;15	9463147;1;1;8	440167338;103	8416216;245	2325873;775	2237087;1310	057409;324	2200022;1825	352987;2273	02788;6	577672437;32	88753084;1
CSTA;1;1;1;1;1;1;1;1;1;1;1;1;1;1;1;192	1836102;101	3597363;1
CTDSPL;137	5266925;22	54240073;33	92775245;33	85338726;1;16	63552282;20	16937651;26	88239575;1;1;1;1;4	913291662;1;1;1;1;1
CTGF;298	4051003;1;29	93896334;1;27	75168629;58	19486243;49	62860179;188	2726667;1;1;1;1;6	267704772;1;1;1;1;1
CTHRC1;1;1;1;1;1;9	662464421;1;106	6660578;1;1;1;1;1;1;1;1;1;1
CTLA4;1;1;1;1;1;1;1;1;34	72663659;88	31559238;24	67060642;1;8	969437507;1;1;1;12	57949257;1
CTSK;6	734961569;1;1;1;1;1;1;261	3376693;1;1;1;1;1;1;1;1;1;1
CTSS;1;1;35	8709183;17	07444567;50	90964055;47	99505821;47	41118672;9	517624136;56	75351537;78	07915831;61	55380883;84	7296746;53	73982851;90	06537322;90	02153207;1751	633838;724	9963389;214	5820224
CTSV;41	62850347;1;1;1;1;1;1;1;1;1;1;1;1;1;1;1;1;1
CTSW;1;1;1;1;9	47402062;1;1;13	1669012;95	5822854;193	0670914;637	8569838;1083	155567;279	7909381;1589	800155;2023	495399;1;13	14613534;9	244628037
CTTN;96	32067773;107	4338219;134	1260261;79	14510372;84	86871841;93	10614646;220	2351205;73	45040222;1;1;1;1;71	02188273;1;1;1;1;1
CTTNBP2;151	6323598;17	00845026;19	33497419;34	73727871;1;1;1;1;1;1;1;1;13	39473384;1;1;1;10	1076389;1
CTXN3;13	06300478;160	5531989;19	54710208;1;1;1;1;1;1;1;1;1;36	34791743;1;1;9	970765584;1;1
CUBN;5	287037807;213	2254571;12	34156577;1;1;7	712636189;15	94932418;24	69951742;1;1;17	19862617;1;36	28474923;1;1;15	29275416;27	06760645;1
CX3CL1;1;1;11	37779461;29	24286611;286	6577507;269	3486214;140	1230215;28	22922295;1;1;1;1;40	26682389;1;1;1;1;1
CX3CR1;1;1;1;1;1;1;1;1;1;1;98	06399328;149	0420898;16	43157798;453	7716562;664	4535215;169	8349352;114	831239;1
CXADR;116	043178;1;53	39154678;67	77917044;1;1;1;1;1;1;1;1;12	53677612;1;1;1;1;1
CXCL10;1;1;1;1;80	57942201;138	909152;114	4335025;1;1;1;1;1;24	02167834;1;1;1261	616695;974	656275;1
CXCL11;1;1;1;1;72	42328335;129	0458084;277	0917235;1;1;1;1;1;1;1;1;27	28668064;47	65808621;1
CXCL12;30	26400196;1;67	75095628;1;41	86964143;54	1886956;729	8652418;381	3505605;1;1;1;1;1;1;1;1;102	0399821;1
CXCL14;294	8527776;1582	277021;649	4322311;9	872761762;84	80123276;23	82565688;51	897037;463	5523888;26	0955875;33	93527995;57	98448813;21	64537136;415	3385136;27	38336917;36	11605283;38	21277507;58	50599475;1
CXCL16;1;9	896475233;68	54536772;33	38716308;24	77375591;38	53726791;26	0904999;12	00728964;1;1;1;1;52	66563587;1;1;140	0980664;159	920329;1
CXCL2;1;1;25	4485022;1;1;10	25917857;350	3425092;1;1;1;1;1;1;1;1;203	1785383;240	4249287;1
CXCL3;1;1;18	19123;1;1;1;1;1;1;1;1;1;1;1;1;168	7291524;206	5412081;1
CXCL8;1;1;1;1;1;1;1;1;1;1;1;1;1;1;1;137	9433679;141	6638117;1
CXCL9;90	90015556;1;1;1;317	5464949;235	6855738;310	1754176;29	85869573;1;1;1;1;39	35809106;1;1;282	355621;536	3866137;1
CXCR2;1;1;1;1;1;1;1;1;1;1;1;1;1;31	67332715;61	03453769;1;1;1
CXCR3;1;1;1;1;1;1;1;1;227	1671479;230	2479617;238	3699491;257	7949935;66	33227337;60	23934315;34	48790761;1;3	931143015;58	28743352
CXCR4;1;1;11	82878552;1;67	99773426;7	98925329;14	79644749;1;1007	614631;786	2674814;796	8499553;667	9312094;152	0548852;476	8267245;501	1705749;133	7720055;190	1111723;805	6138497
CXCR5;1;1;1;1;1;1;1;1;1;1;1;1;1;1;1;1;1;110	3706507
CXCR6;1;1;1;1;1;1;1;1;25	32035199;45	16875193;88	07825564;116	88334;23	49584415;10	28967822;48	53088897;1;1;1
CXorf21;1;1;1;1;1;1;1;1;1;1;1;1;1;1;1;59	63873437;74	33881595;35	6377703
CXorf36;1;1;1;1;60	24555618;129	7436543;41	86332514;1;1;1;1;1;1;1;1;1;1;1
CYBB;1;1;1;1;1;1;1;1;1;1;1;1;1;1;1;647	2340341;537	955285;205	9785165
CYBRD1;1;1;4	770771334;1;17	21707742;33	01404694;78	82699691;144	8437102;1;1;1;1;1;1;1;8	279849193;14	37846504;1
CYP17A1;1;80	56781537;1;1;1;1;1;1;1;1;1;1;19	20457505;1;1;1;1;1
CYP1B1;55	7256272;1;67	82617352;1;1;1;64	52295746;144	6863339;1;1;1;1;1;1;1;14	97429062;1;1
CYP24A1;1;52	33349801;1;1;1;1;1;1;1;1;1;1;8	842203165;1;1;1;1;1
CYP27B1;5	287037807;103	698322;1;1;1;1;1;1;1;1;1;1;1;1;1;1;1;1
CYP2B6;5	287037807;29	69390189;1;1;1;1;1;1;1;1;1;1;1;1;1;1;1;1
CYP4A11;1;170	2473908;1;1;1;1;1;1;1;1;1;1;30	12559876;1;1;6	328748887;1;1
CYP7B1;9	039180115;1;9	543091027;1;1;1;1;66	79156644;1;1;1;1;1;1;1;1;1;1
CYS1;69	75080483;53	97301875;195	1906775;23	3425612;1;1;3	530160595;1;1;1;1;1;6	840590249;1;1;1;1;1
CYSLTR1;1;1;1;2	397211272;6	983256458;12	59026732;1;9	954735934;26	00762072;22	59172459;1;1;14	28289096;1;1;33	65329933;25	43403374;77	20804704
CYTH4;1;1;1;1;1;1;1;1;43	61976923;98	40518757;72	54196295;115	8286841;36	39452573;67	69098701;113	6605167;117	4421538;96	51061357;51	44230435
CYTIP;1;1;7	844945343;27	50245269;1;1;1;1;393	2109746;342	3683227;342	074712;275	5706738;109	2819422;358	8112346;349	8886484;264	8315448;98	76742236;146	4183706
CYYR1;45	95007778;1;14	93077645;1;154	8071544;214	0972399;231	0537294;1;1;1;1;1;17	86769832;1;1;1;1;1
DAAM2;1;1;1;3	776867244;1;1;1;86	80670148;1;1;1;1;1;1;1;1;1;1
DACH1;186	9898305;1;24	34692121;7	754176808;11	32950092;1;39	99917175;18	61881309;1;1;1;1;1;1;1;1;1;1
DAG1;354	1639264;1;50	09264006;36	97203632;42	77609615;44	36643226;49	21265302;26	94754865;1;1;15	80194486;12	84220184;29	33925109;1;13	82826833;1;1;1
DAO;3	364019392;101	9411575;1;1;1;1;1;1;1;1;1;1;15	7434423;1;1;1;1;1
DAPK1;50	32306255;15	50158728;97	96611135;10	63207488;21	07791251;27	97732728;1;1;1;1;1;1;8	5196036;1;1;102	4982667;96	56601239;1
DAPK2;1;1;1;1;1;1;1;1;1;1;1;13	8866457;1;1;1;1;1;1
DAPL1;1;1;1;50	0248309;1;1;1;1;1;1;1;1;1;1;1;1;1;1
DAPP1;1;1;10	10504553;1;1;1;1;1;29	71656527;37	89027063;7	390836978;19	09683517;19	51654638;1;1;59	24743412;53	47524843;106	2742374
DCBLD2;130	7429183;1;18	34609411;8	095239031;1;1;1;52	54923428;1;1;1;1;16	64346106;1;1;1;8	356724689;1
DCDC2;21	83837718;44	75874008;235	9502856;22	26016105;1;1;1;13	59033609;1;1;1;1;29	14833263;1;1;1;1;1
DCHS1;3	364019392;1;1;1;79	71025978;91	78071312;140	8896695;9	595774937;1;1;1;1;1;1;1;1;1;1
DCLRE1A;1;1;3	911676698;1;1;1;1;1;1;1;1;1;45	74464487;1;1;1;1;1
DCN;1613	368164;1;1;1;1;1;1;3720	293684;1;1;1;1;1;1;1;1;1;1
DDAH1;48	39063806;154	2709836;98	69805321;21	83708414;7	336043139;1;3	309939251;9	830826634;1;1;1;1;63	45504888;1;1;1;1;1
DDC;22	27617452;458	4985068;1;1;26	46412875;15	71754882;1;1;1;1;1;1;120	614928;13	25759237;1;11	7142407;1;1
DDIT4L;79	87407646;1;7	329795625;1;1;1;1;1;1;1;1;1;1;1;1;1;1;1
DDN;204	5016045;1;1;1;1;1;1;1;1;1;1;1;1;1;1;1;1;1
DDR1;80	92895429;1;171	0284715;66	12334518;1;1;1;4	606609536;1;1;1;1;31	25167412;1;1;1;1;14	68322499
DDR2;1;1;1;1;1;1;8	071878207;88	69602954;1;1;1;1;1;1;1;1;1;1
DECR2;1;77	7352272;15	51549276;5	216286295;7	019740805;8	738508426;10	17847538;20	95811535;1;1;1;1;20	5179762;1;1;1;3	100379724;1
DEF6;1;1;1;1;1;1;1;1;149	9983017;162	7142513;137	0174412;187	6573907;58	62802542;135	0819834;166	5355942;37	85366929;69	92309447;113	5644726
DEFB1;73	95391081;63	08800487;2436	374217;2513	50288;18	03720794;1;1;1;1;1;1;1;82	52442617;10	6801863;1;1;1;1
DEGS2;1;1;49	25600528;21	01635249;1;1;1;1;1;1;1;1;1;1;1;1;1;1
DENND2D;1;22	09931586;34	92039257;26	69064462;1;10	98820036;1;1;152	5325638;211	9270546;248	2881981;299	7555304;113	1979929;382	2282657;421	0749794;17	22281889;12	94311683;48	8013385
DEPDC1;1;1;1;1;1;1;1;1;1;1;1;1;33	01260559;1;1;1;1;1
DEPP1;1;1;32	52045176;26	72308518;247	143774;184	30554;195	7795471;109	1865949;1;1;1;1;1;1;1;1;1;1
DEPTOR;9	574736822;26	58686871;228	9827205;23	96922181;21	17824281;20	72888109;3	115940447;62	19405829;1;1;1;1;46	63337117;1;1;1;49	69505936;1
DERL3;1;1;1;1;1;1;1;1;1;1;1;1;7	808797586;1;1;1;1;83	76135928
DES;1;1;1;1;1;1;1;53	84380189;1;1;1;1;1;1;1;1;1;1
DGKA;1;1;18	7667397;1;28	65590053;17	5181034;65	3800749;20	23767442;190	1716483;137	8342767;56	16314998;60	26762267;36	35090343;36	99451481;30	36076027;11	94405009;18	67451803;57	19876215
DGKD;5	338016971;1;1;1;10	52852864;7	672545114;1;14	75164278;18	46533134;1;26	34100018;44	52074963;20	49201481;77	57156051;67	77700943;17	20539248;15	83051186;17	7690696
DGKK;1;1;1;1;1;1;1;1;1;1;1;1;1;1;14	07406681;1;1;1
DHDH;1;72	70984098;1;1;1;1;22	63825013;1;1;1;1;1;10	98929327;1;1;1;1;1
DHFR;55	00790595;24	48721214;15	28142065;7	195928434;17	26676147;1;3	530160595;15	61938309;1;1;1;1;130	0893656;17	41106711;19	85046618;1;6	510674871;1
DHFR2;1;1;6	27439493;5	064134644;1;1;24	37802273;16	01336473;1;21	79230542;1;1;1;10	06442892;1;1;1;1
DIABLO;1;1;1;4	148770809;1;1;1;1;1;17	04770837;1;1;1;1;1;1;1;1
DIAPH3;1;1;4	78783446;1;1;1;1;1;1;1;1;1;52	71454347;1;1;1;1;1
DIO1;1;64	80846289;1;1;1;1;22	65819732;1;1;1;1;1;18	51309128;1;1;1;1;1
DIO3OS;1;1;1;1;44	97228114;40	48892852;1;14	68255576;1;1;1;1;1;1;1;1;1;1
DIPK1A;1;1;1;1;1;1;1;1;12	47070468;1;15	06446111;19	59604705;1;1;1;1;1;1
DIPK2B;1;1;1;1;1;38	47999202;14	31665107;1;1;1;1;1;1;1;1;1;1;1
DKK3;9	669665581;1;1;1;57	78674055;6	364492382;1;117	965727;1;1;1;1;1;1;1;1;1;1
DLC1;141	260274;1;8	030372994;10	42866297;303	0019533;215	1403734;148	278181;151	9729746;1;1;1;1;15	49987011;1;1;19	17460463;1;1
DLGAP5;1;1;1;1;1;1;1;1;1;1;1;1;21	29537105;1;1;1;1;1
DLL1;1;1;1;22	47593826;13	99627371;60	92324047;9	361196973;10	06368959;1;1;1;1;1;1;1;1;1;1
DLL4;1;1;1;8	697878334;105	8246224;75	19720992;150	2437145;1;1;1;1;1;1;1;1;1;1;1
DMD;63	31823858;1;4	667188847;32	6179838;1;1;1;48	10956862;1;1;1;1;1;1;1;1;1;1
DMGDH;5	728038783;98	16612705;19	04762734;1;1;1;1;1;1;1;1;1;36	55770347;1;1;1;1;1
DMKN;1;12	40656835;186	1532498;221	3524064;1;1;1;1;1;1;1;1;7	552323836;20	06662711;9	435623011;1;1;1
DMRT2;1;1;1;147	5052203;1;1;1;1;1;1;1;1;1;1;1;1;1;1
DMXL2;6	734753284;11	28279985;16	57233585;18	89719266;12	31252985;15	55140481;3	028114531;26	50114106;1;1;1;1;1;1;1;139	938651;65	30510855;1
DNAH1;55	00790595;1;1;1;1;1;1;1;1;1;16	53467296;12	34906494;1;1;1;1;1;1
DNAH14;1;1;14	22971598;41	41468899;1;1;1;1;1;1;1;1;1;1;1;1;1;1
DNAH9;39	91321614;1;1;1;1;1;1;1;1;1;1;1;1;1;1;1;1;1
DNAJC12;5	287037807;59	01853775;1;1;1;1;22	65819732;7	255191699;1;1;1;1;30	86081642;1;1;1;1;1
DNALI1;6	913389849;35	25534566;49	02158338;14	42090456;5	905308846;1;32	69268303;14	21657127;1;1;1;1;73	76426173;1;1;1;1;1
DNASE1L3;1;1;1;1;156	6061565;704	2111304;1;1;1;1;1;1;1;1;1;1;35	08356311;35	85508817
DNM3;1;1;11	0163635;1;50	44726431;42	65389397;50	1534863;1;1;1;1;1;1;1;1;1;1;1
DOC2B;1;1;26	34612762;1;7	876205483;40	28884267;12	79807612;1;1;1;1;1;1;1;1;1;1;1
DOCK2;1;1;1;1;1;1;1;1;60	1900664;61	64521428;92	44917958;111	8698534;62	91731907;58	31158035;76	03196853;165	0511796;117	7526702;110	4247497
DOCK4;6	422257244;1;1;2	373867995;95	83805877;189	0883419;84	92660587;32	46075089;1;1;1;1;1;1;1;21	0942391;78	54113531;1
DOCK5;60	54284275;1;9	620949625;8	557702376;1;11	78208676;3	115058332;1;1;1;1;1;6	485687511;1;1;79	77797058;16	79106392;1
DOCK6;5	728038783;1;7	248155875;3	590182495;89	96045803;205	1236204;173	225366;16	8388415;1;1;1;1;1;1;1;1;1;1
DOCK9;17	15992858;1;18	38079297;1;124	7279364;162	3855908;327	9231432;14	22947991;16	52464599;1;20	60737744;1;3	800781996;7	722951394;1;1;1;1
DOK2;1;1;1;1;1;1;1;1;129	4182598;166	8489417;156	3636456;179	0445455;34	04722849;278	7374021;233	0112997;192	8423389;179	708665;7	72005241
DOK3;1;1;1;1;1;1;1;1;1;1;1;1;1;1;1;61	42163843;37	17607222;1
DPEP1;11	77533821;155	0944839;10	62196137;1;1;1;1;38	66307556;1;1;1;1;26	99729484;1;1;1;1;1
DPP4;1;31	80990659;74	26958604;6	354083701;1;1;1;1;55	17782207;34	33386524;31	74668527;12	94525672;31	29511768;1;1;1;14	19985727;1
DPP6;183	2693111;1;1;1;1;1;1;10	18019733;1;1;1;1;1;1;1;1;1;1
DPT;1;1;1;1;1;1;1;1227	650928;1;1;1;1;1;1;1;1;1;1
DPY19L2;1;1;26	76100357;75	7138204;1;1;1;15	3942113;1;1;1;1;1;1;1;1;1;1
DPYS;34	09627148;417	19908;18	17723949;4	198998794;9	896621758;1;1;1;11	6777768;1;1;8	699182946;120	9071478;11	29458663;1;11	59328782;1;6	789796657
DPYSL3;75	7089802;1;1;1;15	72264246;36	09548976;83	75076377;61	13467014;1;1;1;1;1;1;1;1;1;1
DRAXIN;1;1;1;1;1;1;1;1;1;1;1;1;1;9	917270883;16	87694717;1;1;1
DSCC1;1;1;1;1;1;1;1;13	47354301;1;1;1;1;43	31676421;1;1;1;1;1
DSG2;24	74829053;9	416299097;62	7967028;193	9880897;1;1;1;1;1;1;1;1;1;1;1;1;1;1
DSP;1;28	32829405;164	8536847;229	1085955;1;16	86079486;8	14210404;7	365581987;1;1;1;1;1;1;1;1;1;1
DTD2;1;1;11	03594657;1;1;1;1;1;13	49069969;1;1;1;40	26682389;25	35648126;1;1;1;1
DTHD1;1;1;1;1;1;1;1;1;1;1;31	79933776;63	24668717;1;81	96560335;155	7591279;1;1;1
DTL;1;1;1;1;1;1;1;1;1;1;1;1;23	38831963;1;1;1;1;1
DTX4;62	29997536;1;1;1;1;1;1;1;1;1;1;1;1;1;1;1;1;1
DUS2;78	35697969;1;5	017038198;1;9	427429619;6	942274011;1;1;1;1;1;1;35	71199871;5	655457576;12	65558587;13	70613903;1;47	38852783
DUSP10;1;1;1;1;1;1;1;1;1;1;1;15	40141935;1;18	15809202;23	89939638;1;16	3994062;1
DUSP15;11	61544421;27	44116004;62	10344083;269	4333048;1;1;5	928783038;1;1;1;1;1;1;1;1;1;1;1
DUSP16;123	3915427;1;10	00873828;1;5	996559787;1;7	632249892;1;46	30805527;27	7673404;1;1;14	29370739;1;1;1;1;1
DUSP2;1;1;1;1;1;1;1;13	77817064;108	2662995;120	7913594;378	1997285;311	3533002;108	6516465;550	2054796;479	396261;304	7800853;157	7262322;49	17153641
DUSP4;1;1;1;1;18	75201846;11	40897267;1;12	44776276;11	92221523;31	04592535;35	2124081;42	47903992;29	26081772;1;1;1;1;1
DUSP7;1;1;1;1;77	01856847;29	15753976;30	71365935;26	74048809;1;1;1;6	799905245;1;1;1;20	46532789;11	00863151;1
DUSP9;1;1;68	01308266;1;1;1;1;1;1;1;1;1;1;1;1;1;1;1
DYSF;1;1;1;1;197	7233094;130	0298444;38	02188042;1;1;1;1;1;1;1;1;29	10805527;19	99879441;1
EAF2;3	364019392;83	67461254;5	119643288;1;8	012259111;1;1;7	811397424;7	917447455;1;1;1;55	29397136;1;1;40	11606964;56	43858616;72	29267302
EBF1;1;1;1;1;45	74257212;73	97951005;45	55699761;108	3209373;1;1;1;1;1;1;1;1;1;53	77591254
EBF2;1;1;1;3	26564608;1;1;1;80	22062194;1;1;1;1;1;1;1;1;1;1
EBI3;1;1;1;1;11	28045835;1;8	767571011;1;1;1;1;1;1;1;1;48	61211758;54	50294484;11	70154444
ECHDC3;11	43870424;150	1002513;34	88324541;81	37178149;6	879986604;1;1;18	48876569;1;1;1;1;24	90774905;1;1;7	231099574;7	886141746;1
ECM1;245	391585;1;1;1;20	81460434;32	47723334;15	52184671;157	6326995;1;1;1;1;1;1;1;1;1;1
ECM2;1;1;1;1;1;1;1;73	13473011;1;1;1;1;1;1;1;1;1;1
ECSCR;1;1;1;1;53	5007318;140	4240986;122	258689;1;1;1;1;1;1;1;1;1;1;1
ECT2;1;1;23	33711602;16	21848475;13	43888285;8	210367593;1;1;1;1;1;1;68	24256618;1;1;12	46650603;1;1
EDIL3;55	91654048;1;5	28103417;1;1;39	78866603;1;124	1088868;1;1;1;1;1;1;1;1;1;1
EDN1;1;1;21	58222668;1;44	07632698;56	5218555;235	079344;1;1;1;1;1;1;1;1;1;1;1
EDNRA;29	97524681;1;1;1;1;1;1;173	5289032;1;1;1;1;1;1;1;1;1;1
EDNRB;1;1;23	0266678;1;34	99506015;106	9636155;22	65327761;94	65661379;1;1;1;1;1;1;1;1;1;1
EDRF1.AS1;1;1;1;1;1;1;1;1;1;13	94524962;1;1;1;1;1;1;1;1
EFEMP1;396	5598225;1;183	9625936;54	35755083;1;66	63155321;1;187	9093144;1;1;1;1;1;1;1;1;1;1
EFEMP2;197	7482724;1;17	48800016;15	0568838;80	04373501;39	62120784;23	29228348;173	2637006;1;1;1;1;10	18703025;1;1;1;1;1
EFHD1;64	8063685;116	244043;407	8949366;471	3320975;20	91990105;18	07509037;1;144	3296662;1;1;1;1;30	68459859;1;1;1;1;1
EFNA1;12	64242728;20	10550222;42	00401003;58	91765499;141	1733609;189	3455866;171	2730631;1;1;1;1;1;1;1;1;1;1;1
EFNA5;1;1;35	96381323;10	87895596;1;1;1;1;1;1;1;1;1;1;1;1;1;1
EFNB1;199	4381146;1;18	99527494;6	070802725;339	3306276;352	6128628;159	0405418;30	99014494;1;1;1;1;33	35427829;1;1;20	51051685;1;1
EFNB2;6	734753284;1;1;5	30775093;207	1326962;174	8657701;256	2873221;9	360344791;1;1;1;1;1;1;1;1;1;1
EGFL7;17	54813574;9	088504927;19	71760414;36	85142903;1359	737237;1300	236856;1103	577519;14	66054378;1;1;1;1;36	06954463;1;1;11	82338189;33	42126372;1
EGFL8;9	031409483;1;1;1;1;1;84	15772233;1;1;1;1;1;1;1;1;1;1;1
EGR3;1;1;1;1;1;1;1;1;1;1;1;1;8	249935057;1;1;50	15884016;10	10704627;8	717384778
EHD2;124	2054098;1;11	52084747;1;20	52530203;71	06926651;202	5261883;207	2514697;1;1;1;1;1;1;1;1;1;1
EHD3;69	8013062;1;1;1;1477	393047;71	35022458;31	96433399;62	65253562;1;1;1;1;1;1;1;1;1;17	90161225
EHF;1;1;30	08672322;5	950599181;1;1;1;1;1;1;1;1;1;1;1;1;1;1
EHHADH;8	092058175;170	2238679;17	69972831;13	26385236;11	62063229;1;5	933050348;6	691758738;1;1;1;1;24	07488749;1;1;1;23	0913324;1
ELF3;1;41	01133542;310	4544839;192	1752857;1;1;31	69854367;1;1;1;1;1;41	22604273;1;1;1;1;1
ELN;1;1;1;1;1;24	53510082;138	0822113;264	4250087;1;1;1;1;1;1;1;1;1;1
EMB;1;1;1;1;26	12013559;15	33346696;3	530160595;1;158	4582771;183	5066162;188	0446006;222	2766051;48	86388349;142	8562858;129	98216;30	53415162;25	72958278;92	25462025
EMCN;8	092058175;1;1;1;4683	208911;901	1539993;545	1062336;111	0748014;1;1;1;1;1;1;1;1;16	59288634;1
EMID1;1;1;1;1;83	76111907;46	80252401;16	86949217;20	07775754;1;1;1;1;1;1;1;1;1;1
EMILIN1;1;1;1;1;1;1;1;86	62432284;1;1;1;1;1;1;1;1;1;1
EMILIN2;1;1;1;1;1;1;1;11	29505731;1;9	022955055;1;1;2	623019329;1;1;79	0133856;26	69030685;1
EML1;1;1;9	027559731;1;108	1304362;96	02146547;60	40513223;23	01323552;1;1;1;1;1;1;1;1;1;1
EMP1;35	80466916;1;61	31052983;1;85	31266582;140	2843982;228	4534316;108	883368;1;1;1;1;1;1;1;1;1;1
EMP2;21	87665025;1;35	3181453;7	8569497;239	2871275;261	1908756;270	2264829;187	2680473;1;1;1;1;32	24205631;1;1;1;9	06488761;1
EMX1;1;18	84838775;37	20410517;1;1;1;1;1;1;1;1;1;1;1;1;1;1;1
EMX2;45	98472994;67	81547842;145	2899597;73	67174588;1;1;1;30	80078477;1;1;1;1;18	1228439;1;1;1;1;1
EMX2OS;5	728038783;86	41116288;90	6509694;45	14933373;12	77282518;1;1;34	75410295;1;1;1;1;14	99745035;1;1;1;1;1
ENG;12	87380638;1;23	59549055;1;923	1839281;1537	961043;726	4135412;508	0458653;13	45382648;12	14560017;20	13270675;7	49998101;3	437649413;17	524997;17	53608576;40	32557594;67	30305413;1
ENPEP;839	510126;78	75997878;1;1;1;1;1;40	95154695;1;1;1;1;7	552323836;1;1;1;1;1
ENPP2;1;20	8476007;1;6	006403921;51	89437941;58	93103701;544	8619618;12	15260282;1;1;1;1;8	37749945;1;1;7	945848445;22	46863856;1
EOMES;1;1;1;1;1;1;1;1;1;14	36951384;65	35798081;108	3977342;11	74981951;155	6040396;141	5427689;1;1;1
EPAS1;146	1050353;33	46997672;39	0716764;32	83932863;1617	622339;995	91087;1200	431671;522	5435373;1;1;1;1;23	43889521;1;1;1;2	088596239;1
EPB41L1;11	18992025;76	25861758;115	7855147;99	57759411;4	6066589;9	27781426;8	664444954;28	71432876;1;1;1;1;14	28289096;1;1;1;1;1
EPB41L2;1;1;3	689718835;1;42	52128105;62	45878645;57	98107778;180	4839326;1;1;1;1;17	08506767;1;1;31	09157014;117	2304423;1
EPB41L3;1;44	37679932;16	03389657;6	288017656;1;33	36844759;1;7	9798437;1;1;1;1;10	277382;1;1;78	9094306;96	61516504;1
EPB41L5;259	4226521;24	04566213;32	43296742;52	04946876;1;10	15024823;21	73643773;9	926994262;1;1;1;1;21	15132842;1;10	77130401;1;1;9	982493592
EPCAM;1;55	40551918;431	2763459;681	5585786;1;1;1;15	03580251;1;1;1;1;48	0230369;1;1;1;1;1
EPHA1;1;1;11	11974635;7	535535988;1;1;1;1;10	32022748;13	57756201;10	30743875;28	45468852;23	48825926;1;1;1;1;1
EPHA1.AS1;1;1;1;1;1;12	03765179;1;1;14	99358451;1;1;1;1;1;1;1;1;1
EPHB4;1;1;25	51485719;1;117	5587675;131	7788522;73	66495581;1;1;1;1;1;24	01391616;1;1;1;1;1
EPS8;1;78	07749591;44	55257862;441	7737206;22	22203921;14	27714386;71	37236989;337	0339505;1;1;1;1;35	66559869;1;1;56	37837129;46	58800389;15	35780664
ERBB4;42	12055947;1;154	2033062;16	49742358;1;1;1;8	130528396;1;1;1;1;1;1;1;1;1;1
EREG;1;1;1;1;1;1;1;1;1;1;1;1;1;1;1;101	7232715;85	48541295;1
ERG;1;1;1;1;192	0291787;235	1204327;170	605673;14	19448258;1;1;1;1;7	032948805;1;1;1;1;1
ERICH4;1;37	07914939;1;1;1;1;1;1;1;1;1;1;40	26682389;1;1;1;1;1
ERICH6.AS1;1;10	10973108;4	637008703;1;1;1;1;1;1;1;1;1;19	90211915;1;26	81362073;1;1;1
ERP27;1;1;9	366930572;375	6767596;1;1;1;1;1;1;1;1;1;1;1;1;1;1
ERRFI1;91	13916323;198	3597263;56	56322295;5	881837251;57	03635471;13	56294917;3	405559891;43	39765374;1;1;1;1;35	98696446;1;1;1;1;1
ESAM;1;1;30	14704508;1;417	2088699;446	3147633;499	4820097;117	8029354;1;1;1;1;1;1;1;1;1;1
ESCO2;1;1;1;1;1;1;1;1;1;1;1;1;23	59410179;1;1;1;1;1
ESM1;1;1;1;1;258	8829555;192	7718237;1;1;1;1;1;1;1;1;1;1;1;1
ESPN;1;63	63015406;5	546102212;1;1;1;1;1;1;1;1;1;1;1;1;1;1;1
ESRP1;1;1;34	14718258;10	95996412;1;1;1;1;1;1;1;1;1;1;1;1;1;1
ESRRB;1;1;29	09701931;1;1;1;1;1;1;1;1;1;1;1;1;1;1;1
ESRRG;1;18	89755588;47	39761233;88	2484275;1;1;1;1;1;1;1;1;1;1;1;1;1;1
ETNK2;5	287037807;121	6611369;9	736342496;7	191009799;7	72222366;1;10	80740399;10	99549995;1;1;1;1;24	28300066;1;1;1;1;1
ETV1;1;1;38	58335787;1;1;1;1;15	9138811;1;1;1;1;1;1;1;1;1;1
EVA1A;3	364019392;54	51092913;28	84564491;9	084246939;1;1;3	528404652;1;1;1;1;1;16	31262202;1;1;1;1;1
EVA1B;21	00922964;1;14	09713131;1;122	6098371;77	09789596;52	2417502;17	71545386;1;1;1;1;1;1;1;9	613164901;8	522345075;1
EVI2B;1;1;1;1;1;1;1;1;66	33572971;84	15397184;90	47711137;92	01470466;8	167140241;88	11946383;85	81708327;179	1210298;106	1953025;83	29858497
EVPL;1;1;32	66928322;11	03068274;1;1;1;1;1;1;1;1;1;1;1;1;1;1
EXO5;1;1;7	445013482;1;1;12	70977899;9	376348528;1;1;1;1;1;1;7	92473959;1;1;3	479289648;20	24726661
EXOC3L1;1;1;7	939471973;1;124	0548889;79	07037187;60	5928562;1;1;1;1;1;1;1;1;1;1;1
EXOC3L2;1;1;1;1;120	6626116;233	8914445;15	35912345;1;1;1;1;1;1;1;1;1;1;1
EXPH5;183	167193;1;21	59127992;17	40912267;1;1;1;1;1;1;1;1;1;1;1;1;1;1
EXT1;1;1;9	990926366;7	254553381;1;1;46	93334222;27	45893028;1;1;1;1;1;1;1;1;1;1
EZH2;55	00790595;1;1;1;6	02340425;1;1;1;1;1;26	51010136;10	07919668;52	19563016;19	13657502;1;1;7	916497675;1
F10;1;1;1;1;1;1;1;65	36569912;1;1;1;1;1;1;1;1;1;1
F13A1;1;1;1;1;1;1;1;1;1;1;1;1;1;1;1;9	267894635;393	4424381;1
F2RL3;1;1;1;1;27	79032002;65	27431558;11	95018154;1;1;1;1;1;1;1;1;1;1;1
F3;614	6213514;1;1;8	479158127;1;1;1;30	038799;1;1;1;1;1;1;1;1;1;1
F5;108	6227399;1;1;1;1;1;1;1;23	51842975;1;1;1;40	26682389;1;1;1;1;1
F8;1;1;19	88326434;1;329	0522919;181	5191167;101	3810591;7	130942943;1;1;1;11	84590718;6	191348649;1;1;1;4	097413349;1
FAAH2;1;1;29	24419844;44	64864232;1;1;1;1;42	04841048;44	36590237;1;1;1;1;1;1;1;1
FABP1;442	5648941;1457	234997;55	81730278;1;68	1695947;32	98357997;1;41	81873485;1;1;11	79418748;1;154	6382219;1;10	67131587;47	14637524;80	07165459;3	853169834
FABP3;9	277409241;282	7646556;78	41010332;34	33249489;7	390100062;1;1;54	20575528;1;11	26798287;14	17385834;1;129	9087688;1;1;1;11	56921255;1
FABP4;1;1;1;1;85	63375718;13	96494253;327	3263602;293	6605135;1;1;1;1;1;1;1;1;1;1
FAM102B;1;1;1;1;1;1;1;1;1;1;1;1;1;7	091705237;1;23	83642594;5	944742057;1
FAM107A;1;1;99	51356409;36	5909859;177	9500154;218	8203885;630	8088935;13	6693374;1;1;1;1;1;1;1;1;1;1
FAM110B;1;1;31	05337399;118	524292;1;1;1;13	14077164;1;1;1;1;1;1;1;1;7	264644654;1
FAM110D;1;1;1;1;37	66962341;44	76050794;1;1;1;1;1;1;1;1;1;1;1;1
FAM111B;1;1;1;1;1;1;1;1;1;1;1;1;66	69415378;1;1;1;1;1
FAM117A;1;1;1;1;1;4	234089241;3	115058332;6	525884419;11	03257849;12	23493678;29	98219593;20	87761657;66	46208535;16	46772142;27	54742911;1;1;16	76457648
FAM117B;1;1;10	42596743;3	803239067;1;1;1;1;1;1;1;1;8	014009303;1;1;30	08959463;13	49110578;32	61743087
FAM124A;1;9	327181353;1;1;1;10	5139807;21	88869153;1;1;1;1;1;45	53040283;1;1;1;1;1
FAM129B;1;1;17	40800397;7	701815075;23	70450612;70	27801198;104	8984728;23	85559827;1;1;1;1;1;1;1;8	335332289;7	576380217;1
FAM129C;1;1;1;1;1;1;1;1;1;1;1;1;1;1;1;1;1;261	613548
FAM13C;1;1;1;122	6553565;29	93991447;19	51458116;74	01783759;67	49447771;1;1;1;1;1;1;1;1;1;1
FAM151A;50	75465746;78	13619688;1;1;7	388047936;1;1;1;1;1;1;1;1;1;1;1;1;1
FAM153B;64	0287571;1;1;1;1;1;1;1;1;1;1;1;1;1;1;1;1;1
FAM162B;1;1;1;1;16	22692944;15	35157978;3	027155497;116	7369549;1;1;1;1;1;1;1;1;1;1
FAM167B;1;1;1;1;346	7854669;678	5736133;90	45867237;1;1;1;1;1;1;1;1;1;1;1
FAM169A;17	55196061;1;10	70228269;16	37167512;1;1;1;1;1;1;1;1;1;39	14658169;14	98886919;1;1;1
FAM177B;1;1;1;1;1;1;1;1;1;1;1;1;1;1;1;1;6	755223799;39	5365717
FAM180A;83	9375565;1;1;1;1;1;1;13	80666577;1;1;1;1;1;1;1;1;1;1
FAM182A;1;1;1;1;1;1;1;1;1;1;1;1;1;1;25	22309344;1;1;1
FAM184B;1;1;1;35	4260784;1;1;1;1;1;1;1;1;1;1;1;1;1;1
FAM198B;1;1;1;1;82	51990931;70	28539283;124	2836462;32	96658419;1;1;1;1;1;1;1;39	31646668;33	48505712;1
FAM20C;210	3766328;22	81735366;19	6825432;4	604820704;1;1;14	24058736;8	323996395;1;1;1;1;1;1;1;14	84746369;3	448543211;1
FAM229A;1;1;24	79333014;80	73901352;1;7	616669047;1;1;1;1;1;1;31	25167412;1;1;1;1;1
FAM24B;1;1;1;102	8177441;1;1;1;1;1;1;10	3666489;1;2	623019329;1;1;1;1;2	427121654
FAM30A;1;1;1;1;1;1;1;1;1;1;1;1;7	032948805;1;1;1;1;87	245884
FAM3B;1;1;68	98149786;168	0376409;1;1;1;1;1;1;1;1;1;1;1;1;9	191281183;1
FAM43A;24	12324835;1;1;1;38	05589608;80	92367449;24	89968299;1;1;1;1;1;1;1;1;7	581197306;3	581122055;9	41328405
FAM49A;1;1;1;1;1;7	12876007;1;1;1;1;12	58962674;18	52424302;6	271137807;55	67480298;91	977404;168	692122;58	37513454;1
FAM69B;1;1;1;1;12	92397015;36	94943317;69	60498548;1;1;1;1;1;1;1;1;1;1;1
FAM71E1;1;1;8	508566703;37	25172704;1;1;1;1;1;1;1;1;1;1;1;1;1;1
FAM81A;58	51154809;1;8	939580202;1;1;1;1;1;1;1;1;1;8	37749945;1;1;1;1;1
FAM81B;1;1;1;1;1;1;1;1;1;1;1;1;27	20929534;1;1;1;1;1
FAM83B;1;1;14	04399392;20	40272268;1;1;1;1;1;1;1;1;1;1;1;1;1;1
FAM83D;1;10	93255121;1;1;1;1;1;1;1;1;1;1;26	85833777;1;1;1;1;1
FAM84B;1;23	80559148;59	80430223;7	593582506;52	75003618;94	50899067;21	2481747;1;1;1;1;1;9	454941647;1;1;1;1;1
FANCI;1;1;1;1;1;1;1;1;1;1;1;1;39	3576216;1;1;1;1;12	17577108
FASLG;1;1;1;1;1;1;1;1;13	25726122;20	81291234;57	30184863;92	30681302;11	47812203;131	2308551;143	3284869;1;1;1
FAT1;283	900202;36	23589438;86	64270317;10	98667834;1;1;1;32	35623847;1;1;1;1;40	28435314;1;1;8	281555062;1;1
FAT4;17	55196061;1;1;1;34	24802025;33	48685692;57	21096996;10	22045145;1;1;1;1;1;1;1;1;1;1
FBLIM1;1;1;13	60414061;1;1;1;69	74693617;100	7119843;1;1;1;1;1;1;1;1;1;1
FBLN1;1;1;1;1;1;1;1;246	6597103;1;1;1;1;1;1;1;1;1;1
FBLN2;1;1;23	82684506;1;1;33	90654105;297	5575225;314	9360852;1;1;1;1;1;1;1;1;1;1
FBLN5;1;14	44156689;11	2218506;7	999634057;1;1;209	4980361;418	5991688;46	67989736;42	4449461;15	92361888;14	02986839;1;1;1;1;1;1
FBLN7;6	902882445;1;1;1;1;1;1;14	68073424;69	80144643;60	16283742;1;1;40	26682389;1;1;1;1;1
FBN1;1;1;1;1;16	76142437;32	86265862;94	64182667;110	3871153;1;1;1;1;1;1;1;1;1;1
FBP1;48	15741588;918	286666;53	3758474;31	5997803;50	87590738;18	08463114;38	14009198;31	71437571;7	795589279;20	83194687;20	51526422;17	30615347;227	8138395;35	53837972;39	76620848;142	8156958;60	86702321;6	637616923
FBXL19.AS1;1;1;1;11	81972327;1;1;1;1;1;1;1;1;1;1;1;1;1;15	21916997
FBXL8;1;1;7	529794448;1;9	258261297;9	721743924;1;17	42425116;20	97676631;1;10	17437729;1;4	43091051;1;1;1;5	303499611;1
FBXO17;170	5208701;48	52516584;33	85286656;52	91958251;10	6018431;10	93054276;3	528404652;43	09626735;1;1;1;1;11	46988574;1;1;1;1;1
FBXO2;121	8987762;1;41	48068429;11	23579264;1;1;1;1;1;1;1;8	710717839;1;9	852222958;1;1;1;1
FBXO5;1;1;1;1;6	967885096;1;1;8	444520924;1;1;1;10	48314349;48	67843422;1;21	35310257;1;9	212960756;10	93900417
FCER1A;1;1;1;1;1;1;1;1;1;1;1;1;59	06585036;1;1;1;144	9372317;1
FCER1G;1;1;1;1;1;1;1;1;1;1;1;1;210	9759318;470	0229093;1068	858304;2146	567232;1394	151467;65	148386
FCER2;1;1;1;1;1;1;1;1;1;1;1;1;28	33449926;1;1;9	038900304;1;233	8262857
FCGBP;1;1;14	6906925;1;1;1;1;1;1;1;1;1;1;1;1;1;33	79216822;1
FCGR1A;1;1;1;1;1;1;1;1;1;1;1;1;1;1;1;103	3693234;140	1511357;1
FCGR1B;1;1;1;1;1;1;1;1;1;1;1;1;1;1;1;61	31624763;27	1246412;1
FCGR2A;1;1;1;30	52323756;1;1;1;5	061709882;1;1;1;1;8	249935057;1;1;148	4285002;271	6089553;1
FCGR2B;1;1;1;1;18	45678543;1;1;1;1;1;1;1;1;6	54532907;20	6228524;43	00484757;153	306527;84	38028495
FCGR3A;1;1;1;13	62915088;1;1;1;1;1;1;81	04726353;150	5811547;73	05239988;751	4871911;1226	856572;968	0893247;429	2117469;1
FCMR;1;1;1;5	689788516;1;1;1;9	513410908;206	1277485;166	4418821;145	4081887;129	4372936;72	26322722;241	1532566;331	1488712;1;5	478301796;514	6511057
FCN1;1;1;1;1;1;1;1;1;1;1;1;1;1;1;1;1500	711366;321	8171755;1
FCN3;1;1;1;1;460	4305358;298	0871874;136	5765159;1;1;1;1;1;1;1;1;1;1;1
FCRL1;1;1;1;1;1;1;1;1;1;1;1;1;1;1;1;1;1;188	9015633
FCRL2;1;1;1;1;1;1;1;1;1;1;1;1;1;1;1;1;1;22	45887681
FCRL3;1;1;1;1;1;1;1;1;1;22	46149032;39	46889881;54	35579345;10	96869205;260	0157447;278	3877047;1;1;18	78051373
FCRL5;1;1;1;1;1;1;1;1;1;1;1;1;1;1;1;1;1;64	2001211
FCRL6;1;1;1;1;1;1;1;1;1;16	81543888;80	1550403;142	6125346;44	9733496;179	123698;167	5572864;1;1;1
FCRLA;1;1;1;1;1;1;1;1;1;1;1;1;1;1;1;1;1;315	2272449
FCRLB;1;1;1;4	033386161;12	07650256;13	11388806;1;1;1;1;1;1;1;15	72465205;28	41929268;1;8	405454995;1
FERMT1;1;24	26630707;1;1;1;1;1;1;1;1;1;1;1;1;1;1;1;1
FERMT2;248	3491497;21	28555668;57	07057093;40	29738699;80	45345348;83	09406335;46	21482432;95	20830317;1;1;1;1;32	09922273;1;1;1;1;1
FEZ1;29	97524681;1;1;1;52	53345044;15	55585219;30	42439852;38	78862774;1;1;21	95436661;1;33	50112374;74	5694863;76	07034815;1;1;1
FFAR2;1;1;1;1;1;1;1;1;1;1;1;1;1;1;1;101	534498;1;1
FGD2;1;1;1;1;1;1;1;1;1;1;1;1;23	23203056;1;1;180	9097369;125	4170542;186	1510736
FGD3;1;1;1;1;8	087137599;1;1;1;88	42289881;95	80729882;87	72891504;92	81736235;31	41353442;63	24171826;101	4272883;57	34584663;18	86742011;53	60757095
FGD5;1;11	22666127;1;1;136	5610575;107	3297203;77	31772979;1;1;1;1;1;1;1;1;1;1;1
FGF1;1081	848841;1;1;1;1;1;1;6	304989277;1;1;1;1;1;1;1;1;1;1
FGF14.AS2;136	3581239;11	51146131;27	0512868;7	926177681;8	485846302;1;1;1;1;1;1;1;29	92073529;1;1;1;1;1
FGF7;1;1;1;88	00973874;1;1;1;42	50946796;1;1;1;1;1;1;1;1;1;1
FGF9;76	07945731;1;26	95400971;46	86789227;1;1;1;1;1;1;1;1;1;1;1;1;1;1
FGFBP2;1;1;1;1;1;1;1;1;1;1;200	1847175;163	4202231;56	56505385;756	986786;872	7299214;1;1;1
FGFR4;148	8545625;16	44889987;21	590541;7	026794674;1;1;1;1;1;1;1;1;1;1;1;1;1;1
FGL2;1;1;228	7319706;1;279	0703982;16	31281457;314	6948269;14	77986174;1;15	82670957;12	32647403;1;58	33255612;28	63122059;31	48209802;756	1967953;488	7447702;10	1649047
FGR;1;1;1;1;22	00319604;26	71764482;57	47848519;1;1;1;41	05459784;85	47113409;1;218	3939628;277	9135597;401	093598;80	77830353;16	25448849
FHL2;1;22	52568351;27	85695999;1;1;1;1;237	5593932;1;1;1;1;8	37749945;1;1;1;1;1
FHL5;1;1;1;1;1;1;1;75	19325487;1;1;1;1;1;1;1;1;1;1
FIBIN;1;1;98	977507;1;1;1;1;112	7707099;1;1;1;1;1;1;1;1;1;1
FILIP1;1;1;1;1;75	85788182;18	3547385;57	85003854;69	31191832;1;1;1;1;1;1;1;1;1;1
FILIP1L;1;1;11	07151611;1;29	67798923;16	82846846;85	3280844;179	7915671;1;1;1;1;1;1;1;20	01663034;37	41947868;1
FKBP10;1;1;1;1;20	44310153;50	12829651;3	530160595;87	00401605;1;1;1;1;1;1;1;1;1;1
FKBP9;106	8448922;1;40	52901576;18	71893827;53	28377084;104	08497;124	9870407;59	08392579;1;1;1;1;1;1;1;1;1;1
FLRT3;385	9034463;30	41765926;39	7777162;1;1;1;1;1;1;1;1;1;17	42907006;1;1;1;1;1
FLT1;62	19577134;1;1;1;807	1940579;807	9000451;128	5736612;1;1;1;1;1;1;1;1;1;1;1
FLT3;1;1;1;1;1;1;1;1;1;1;1;1;1;1;1;16	63592645;34	79129811;6	95469997
FLT3LG;1;1;3	434503386;1;52	99197948;29	34558569;16	46662686;31	83127405;240	8043538;229	5434951;148	8546057;142	5627257;37	95599781;73	69726413;71	49845272;36	65219257;7	702818334;21	61980505
FLT4;23	33622296;1;1;1;144	023311;237	8136844;35	53238755;1;1;1;1;1;1;1;1;1;1;1
FLVCR2;1;1;1;7	988544677;1;1;1;1;1;1;1;1;1;1;1;15	35371827;28	44318071;1
FMN2;68	6606716;1;1;1;1;1;1;1;1;1;1;1;1;1;1;1;1;1
FMO1;3	364019392;198	3179003;1;1;11	08732907;1;1;1;1;1;1;1;67	21937088;1;1;1;8	149714343;1
FMO2;1;11	99822971;1;1;1;103	8894414;131	8819515;85	12623822;1;1;1;1;25	27276673;1;1;1;1;1
FMO5;1;66	32388163;4	965254938;12	61368251;1;1;1;1;1;1;1;1;59	90910406;1;1;1;1;1
FN1;5	728038783;1;1;1;137	2357742;1030	83643;965	9704208;797	623471;1;1;1;1;7	041612548;1;1;19	78506673;102	9883804;1
FO393401.1;1;1;1;1;1;1;1;1;22	13122434;14	31724158;20	02765732;20	91469332;24	47811552;8	246564015;44	9740189;1;5	55366672;12	36229189
FOLR1;162	794888;96	71734907;244	9982237;53	85252858;1;1;1;1;1;1;1;1;9	791414029;1;1;1;1;1
FOLR2;1;1;1;1;1;1;1;1;1;1;1;1;95	79006069;1;1;29	17338458;314	8120651;1
FOLR3;1;1;44	97594231;59	65246964;1;1;1;1;1;1;1;1;1;1;1;19	02571067;1;1
FOXC1;176	2012911;1;18	44732084;1;12	38113007;8	648761304;47	08632959;1;1;1;1;1;1;1;1;1;1;1
FOXI1;1;1;1;576	4373423;1;1;1;1;1;1;1;1;1;1;1;1;1;1
FOXI2;1;1;1;51	60430041;1;1;1;1;1;1;1;1;1;1;1;1;1;1
FOXJ1;1;1;1;1;1;1;1;1;1;1;1;1;32	47700011;1;1;1;1;1
FOXM1;1;1;1;1;1;1;1;1;1;1;1;1;57	5896737;1;1;1;1;1
FOXP3;1;1;1;1;1;1;1;1;14	88219827;1;19	29435536;1;1;1;1;1;1;1
FOXS1;1;1;1;1;1;1;20	03719812;106	9967384;1;1;1;1;1;1;1;1;1;1
FPR1;1;1;1;1;1;1;1;1;1;1;1;1;1;1;1;192	245394;96	37172999;1
FPR2;1;1;1;1;1;1;1;1;1;1;1;1;1;1;1;46	70608126;1;1
FPR3;1;1;1;1;1;1;1;1;1;1;1;1;1;1;1;16	08053234;74	5055313;1
FRAS1;13	36942645;1;46	10996867;20	97736218;1;1;1;1;1;1;1;1;8	523523979;1;1;1;1;1
FRAT2;1;1;4	65357058;1;1;1;4	448328398;1;1;1;1;1;1;1;1;34	54585451;6	776507094;1
FREM1;1;1;20	23595682;59	68596415;1;1;1;1;1;1;1;1;1;1;1;1;1;1
FRK;1;27	16437553;37	20859328;76	52114851;1;1;1;33	35634532;1;1;1;1;5	541649986;1;1;1;1;1
FRMD1;109	3586801;15	03296321;1;1;1;1;1;1;1;1;1;1;4	921101583;1;1;1;1;1
FRMD7;1;1;1;47	23869823;1;1;1;1;1;1;1;1;1;1;1;1;1;1
FRY;294	8171982;1;17	78588795;16	47814698;31	71330089;45	62640128;13	66080284;61	52397736;14	39163599;1;1;1;1;13	84945417;8	747013974;26	29644713;9	900317286;1
FRZB;1;1;1;1;1;1;4	449111872;558	8284353;1;1;1;1;1;1;1;1;1;1
FSCN1;11	40319951;1;1;1;256	2544889;239	7728395;55	33654225;21	73096133;1;1;1;1;32	8046593;1;1;8	010257877;50	18573294;9	692470832
FSD1;1;1;1;1;1;1;1;1;1;1;1;1;1;11	25826917;15	1299134;1;1;1
FSTL1;179	9365799;1;14	72227613;1;35	60354977;46	21150958;101	0147889;312	8540762;1;1;1;1;1;1;1;1;1;1
FTCD;15	18411635;161	5453544;1;1;1;1;16	51303413;1;1;1;1;1;70	85422978;1;1;6	146596354;11	83004766;1
FUT6;1;48	55191468;1;1;1;1;1;1;1;1;1;1;7	077361242;1;1;1;1;1
FXYD1;344	6513327;1;1;1;1;1;1;325	0405585;18	02805691;13	63535744;7	891914045;1;14	27248737;1;1;1;1;1
FXYD2;280	8689038;2550	85458;4797	573811;3559	059086;101	9027512;33	76008357;43	59452803;73	29122305;28	68563789;73	94111836;81	31846997;41	87818606;935	5588829;55	63241727;27	02905977;48	48650985;57	98628129;1
FXYD3;1;1;66	83044073;6	51052516;1;1;1;1;1;1;1;1;1;1;1;1;1;1
FXYD4;1;1;68	51990024;40	25015052;1;1;1;1;1;1;1;1;1;1;1;1;1;1
FXYD6;1;1;16	54837342;1;246	3270334;216	927886;211	6679641;98	12401159;1;1;1;1;1;1;1;1;11	91880349;1
FXYD6.FXYD2;1;11	96390646;25	54132237;50	64817505;1;1;1;1;1;1;1;1;1;1;1;1;1;1
FXYD7;1;1;1;1;1;1;1;1;26	71661914;37	33325874;21	96127042;12	42358925;1;1;22	38277421;1;1;1
FYB1;1;15	33461137;69	70243088;24	28257026;10	94947426;6	13158316;1;1;606	0032085;634	2425257;544	7179874;635	1262604;192	1677788;321	1040734;370	5117696;775	5885192;483	986646;25	83687318
FYB2;1;1;12	98236228;68	71624438;1;1;1;1;1;1;1;1;1;1;1;1;1;1
FZD4;1;19	83677694;20	65783906;5	883428588;194	1795528;157	6381199;97	49140798;115	3977548;1;1;1;1;3	043366116;1;1;1;1;1
G0S2;208	8751284;90	92688526;39	58604174;469	1896309;1;10	11998491;1;91	36380095;1;1;1;1;34	96969854;1;1;64	01410419;27	73485795;1
GAB3;1;1;1;1;1;1;8	334342929;1;6	552552555;10	50353678;30	30547871;54	85791517;8	825893613;45	23380508;48	37860603;17	34883933;34	66910274;1
GABPB1.IT1;1;1;1;20	98511123;1;1;19	94468187;1;1;1;1;1;1;1;20	80447518;1;1;1
GABRP;1;1;57	76394305;1;1;1;1;1;1;1;1;1;1;1;1;1;1;1
GAL3ST4;1;1;1;1;1;1;1;8	332493356;1;1;1;1;1;1;1;1;50	34546104;1
GALNT14;1;32	52917906;80	38183794;1;9	02625065;1;1;1;1;1;1;1;23	92081813;1;1;1;1;1
GALNT15;1;1;1;1;58	44069115;166	6443228;102	0290425;8	821172305;1;1;1;1;1;1;1;1;1;1
GALNT17;1;1;1;31	45624998;1;1;1;1;1;1;1;1;1;1;1;1;1;1
GAMT;11	77533821;278	9104706;40	75818426;72	35608322;12	27641393;1;24	92037519;46	59718105;17	75174964;10	22840587;17	66578251;17	24467231;231	8495076;7	912656526;16	44916999;4	650255297;1;1
GAPT;1;1;1;1;1;1;1;1;1;1;1;1;1;1;1;42	93004222;54	82931804;109	5942183
GAS2L1;1;1;8	33099099;7	271968826;97	4677437;62	38821551;23	64582066;8	17749769;1;1;1;1;1;1;1;1;1;1
GAS6;21	0650105;1;16	41665785;75	12523727;295	4580302;250	9502555;89	65600418;63	70793351;1;1;1;1;1;1;1;22	10182538;53	35711861;23	5061743
GAS7;1;1;1;1;1;1;1;17	82001325;1;1;1;1;1;18	40938369;23	03817425;40	4908125;28	36751443;1
GATA3;1;1;47	13845877;29	14922131;1;1;1;143	0177271;111	4668057;124	5119407;91	14375783;76	93711474;5	132351579;77	07553295;66	31577687;1;1;1
GATA5;1;1;1;1;199	4329522;1;22	65327761;1;1;1;1;1;1;1;1;1;1;1
GATM;248	8973856;2266	550772;136	9330896;19	12765983;96	10774901;48	18899119;39	38059127;99	36936055;37	29382898;55	11721117;53	43367239;27	50113195;579	7183434;42	00650712;35	52870883;59	57875648;98	32565686;36	40072315
GBGT1;1;1;1;1;1;1;1;1;1;1;1;1;1;1;1;1;29	0415135;1
GBP5;1;1;1;1;11	72867556;64	02396989;64	93912641;1;203	0059875;234	055244;238	5134187;290	4427051;64	76679855;341	2385908;310	4274917;490	2273528;190	3569464;75	2373725
GCAT;1;68	18511322;20	19605733;29	19719545;1;1;3	306849694;8	215386225;1;1;1;1;19	80438204;1;1;1;1;1
GCGR;1;1;24	87584671;75	69495391;1;1;1;1;1;1;1;1;1;1;1;1;1;1
GCSAM;1;1;1;1;1;1;1;1;22	01994807;21	11950818;1;1;39	35809106;12	30512228;1;1;7	764047467;16	95315552
GDA;1;101	780828;12	16640142;1;1;1;1;1;1;1;1;1;17	25666995;1;1;1;1;1
GDF15;1;37	1895013;172	2143846;63	66022811;11	15902002;1;25	30383167;1;1;1;1;1;21	16446132;1;1;1;1;1
GDPD3;1;49	29027821;1;1;1;16	96594312;9	354425353;1;1;1;1;1;1;1;1;1;1;1
GEM;1;1;12	78751404;1;1;1;1;126	4278678;1;1;1;1;1;1;1;1;12	51993146;1
GET1;62	090626;1;10	58680231;24	96771306;1;1;19	9578387;1;1;1;1;1;1;1;1;1;1;1
GFI1;1;1;1;1;1;1;1;1;14	53995358;8	846430569;22	14876038;39	30840345;3	804804118;27	48031332;19	7335093;1;1;1
GFOD1;87	56189417;1;1;1;149	9596887;91	68347514;177	1794331;1;1;1;17	57521884;17	05204596;35	88652761;105	1240843;141	6250602;7	378392067;4	376110001;1
GFRA1;1;1;1;1;1;42	28041351;1;50	40781217;1;1;1;1;1;1;1;1;1;1
GGACT;1;124	4824153;13	77605168;9	529558099;1;1;1;1;1;10	53062907;12	9711293;1;24	88739688;9	935415196;12	68504322;7	585403652;9	828506079;1
GGT1;9	574075614;157	9308289;44	53131984;1;11	09527571;1;8	068707588;14	82171469;1;1;13	02117359;1;26	26846339;1;1;11	23471054;12	31675898;1
GGT5;1;1;24	96694484;1;16	42954216;70	96951011;24	95043859;155	0663207;1;1;1;1;1;1;1;1;1;1
GIMAP8;1;1;1;1;347	6046446;197	1664367;105	2280447;1;40	54066609;13	74428525;33	27815487;25	30538651;41	00738261;40	23028319;20	65213264;163	4375431;68	22873103;1
GINS2;1;1;1;7	525834478;1;1;1;1;1;1;1;1;51	99993608;5	195054614;1;1;1;1
GIPC2;8	092058175;152	6806705;9	187081094;4	58847391;8	827743953;10	09616779;35	26542882;1;1;1;1;1;42	4137175;1;1;1;1;1
GJA1;25	25918353;1;9	541673977;1;121	5083713;119	4883999;60	0634315;7	224186009;1;1;1;1;1;1;1;1;1;1
GJA4;1;1;1;1;109	7519699;64	08697027;608	2021198;155	5700432;1;1;1;1;1;1;1;1;1;1
GJA5;1;1;1;1;208	4786924;15	12223827;309	7454132;93	47408035;1;1;1;1;1;1;1;1;1;1
GJB1;1;35	39180283;15	72433665;5	086052155;1;1;1;1;1;1;1;1;9	756545641;1;1;1;1;1
GLIPR1;1;1;1;1;1;1;1;59	14139646;126	199681;173	0323139;115	7980272;136	9243649;58	4970608;154	5303555;140	8168068;198	6230506;205	08098;113	3532313
GLOD5;1;25	53909545;1;1;1;1;1;1;1;1;1;1;1;1;1;1;1;1
GLT8D2;1;1;1;1;13	29287457;4	787386765;1;86	38106818;1;1;1;1;1;1;1;1;1;1
GLTPD2;1;38	34653761;1;1;1;1;1;1;1;1;1;1;1;1;1;1;1;1
GLYAT;100	0342708;550	1992252;20	81323917;5	105439568;15	12243474;19	45611886;1;1;1;1;1;1;66	93128845;1;1;13	66777247;16	86916692;1
GLYATL1;13	86111342;385	5009231;9	193505415;1;1;1;1;11	74018381;1;1;1;1;45	24687631;1;1;12	05461817;1;1
GM2A;1;1;5	146333806;2	716287639;8	761411412;18	39779807;3	115058332;14	35609514;1;6	726790127;1;1;9	769777534;1;1;26	22148325;94	15084793;64	99111123
GMNN;5	338016971;10	82433342;16	27147964;19	64063134;12	60340156;10	17251564;22	84805498;7	67142741;15	75157693;1;19	19738788;17	95384286;112	7516381;11	59900934;1;11	3901647;12	32941202;1
GMPR;1;1;31	09621874;83	84001539;1;1;8	068707588;4	594718112;1;1;1;1;10	33359767;1;1;1;1;1
GNA14;1;1;1;1;27	45718659;53	2758849;47	68318429;11	49815902;1;1;1;1;1;1;1;1;1;1
GNA15;1;1;1;1;1;1;1;1;16	77887014;11	10396862;1;1;4	984718753;1;1;20	37852368;70	32425341;1
GNAI1;6	913389849;16	64399299;163	8508229;1;39	68327863;35	05571012;19	41535251;109	7563762;1;1;1;1;24	05536039;1;1;1;6	543763935;1
GNAL;1;1;12	7369905;1;1;1;4	418414315;8	986759936;1;1;1;1;1;20	7779508;20	02270218;1;1;1
GNG11;242	8417256;31	63752306;65	92516857;13	52513365;2153	225989;1661	957222;1258	60124;179	5797168;1;1;1;1;35	84170695;1;1;1;1;1
GNG2;1;1;9	820173195;1;38	25667165;34	12476751;1;16	78487551;124	2518449;120	2586895;231	5493388;222	3209366;85	54883442;282	1166743;377	9451593;58	26359746;52	76257211;22	85691041
GNG7;69	75080483;8	833873736;28	67207186;14	89337281;107	597382;24	30642701;32	81581755;1;1;1;1;1;1;1;1;1;15	64876955;115	5833805
GNGT2;1;1;1;1;1;15	93431141;8	286029273;1;1;1;10	84640936;20	21716457;6	482114742;38	71048726;37	43827996;35	95340806;6	127347994;1
GNLY;1;1;1;1;29	81532616;1;1;1;22	23195283;81	67982422;1807	080062;1476	586353;1109	87795;9164	174312;10647	46533;1;1;1
GPBAR1;1;1;1;1;1;1;1;1;1;1;1;1;1;1;1;215	2699107;27	4428477;1
GPC1;47	42920442;1;44	05601689;1;1;1;1;19	7139463;1;1;1;1;1;1;1;1;1;1
GPC3;3	364019392;13	26419691;97	35793204;39	90354201;1;1;1;167	0135597;1;1;1;1;1;1;1;1;1;1
GPC5;1;1;46	3998241;1;29	34828861;1;1;1;1;1;1;1;1;1;1;1;1;1
GPC6;33	57252853;1;4	289184151;1;1;1;1;76	08730616;1;1;1;1;1;1;1;1;1;1
GPD1;23	91751493;215	6571495;12	89034431;1;8	118867848;1;1;1;1;1;1;1;31	68102592;1;1;1;1;1
GPIHBP1;1;1;1;1;77	24797203;48	77970553;90	52680723;1;1;1;1;1;1;1;1;1;1;1
GPM6A;1;1;1;1;19	35932217;84	85567397;1;1;1;1;1;1;1;1;1;1;1;1
GPM6B;1;1;7	397278836;1;1;1;24	90497172;79	19035185;1;1;1;1;1;1;1;1;1;1
GPNMB;85	64327559;1;52	7482123;1;1;1;1;285	3568765;1;1;1;1;1;1;1;9	13851686;128	4040946;1
GPR141;1;1;1;1;1;1;1;1;1;1;1;1;1;37	12300783;53	87404786;1;26	08097292;1
GPR146;29	97629918;1;1;19	35483385;33	64376495;53	36192469;66	86449466;1;1;1;1;1;1;1;1;1;1;1
GPR161;1;1;1;1;1;41	18961383;32	07453784;1;1;1;1;1;1;1;1;1;1;1
GPR171;1;1;1;1;1;1;1;1;60	91695066;61	88924935;48	89872066;59	19905691;36	24669472;41	52761558;15	918103;1;11	30760336;1
GPR174;1;1;1;1;1;1;1;1;60	50812009;125	8682627;80	50095328;149	1419267;14	3966501;113	6386416;98	5945139;23	26327824;1;40	21372946
GPR18;1;1;1;1;1;1;1;1;11	27123553;1;20	04850596;45	97946779;22	444746;19	39849768;25	76663117;1;4	326190231;101	803931
GPR183;1;1;1;1;1;1;6	779178699;1;223	1049255;103	0311588;64	39438972;27	35744358;7	037677711;1;14	52474785;44	74717076;106	5535477;197	9297433
GPR25;1;1;1;1;1;1;1;1;11	27338336;1;1;1;1;1;1;1;1;12	67068713
GPR34;1;1;1;1;1;1;1;1;1;1;1;1;22	3205305;1;1;10	01939606;114	1499802;1
GPR35;1;1;1;1;1;1;1;1;1;1;1;1;14	27248737;1;1;31	43271132;30	65916123;1
GPR4;1;1;1;1;77	13078281;45	69635105;22	23156695;31	29578048;1;1;1;1;1;1;1;1;1;1
GPR65;1;1;1;1;1;1;1;7	149876161;87	5060703;81	16068906;169	2008034;134	5338152;81	16913221;201	201097;179	8785452;111	0625567;57	07062666;69	80901995
GPR68;1;1;1;1;1;1;1;1;14	68617946;10	65335581;37	452839;29	73682683;2	625471851;11	77149363;20	40717716;1;1;1
GPR82;1;1;1;1;1;1;1;1;1;1;1;1;1;1;1;1;26	54352364;1
GPR84;1;1;1;1;1;1;1;1;1;1;1;1;1;1;1;29	45423407;11	1298844;1
GPRC5A;151	7216204;1;46	29890454;19	84164774;1;1;1;1;1;1;1;1;1;1;1;1;1;1
GPRC5B;1;1;48	29784759;85	65126343;102	0125354;144	2090681;191	7863302;1;1;1;1;1;1;1;1;1;1;1
GPRC5C;25	5774749;41	81746634;169	0442778;105	9865837;1;18	60257119;4	418414315;51	20565454;1;1;1;1;4	913291662;1;1;1;13	92328728;1
GPRC6A;1;1;1;24	46001196;1;1;1;1;1;1;1;1;1;1;1;1;1;1
GPRIN3;1;1;30	56872334;32	6401869;1;1;6	780491752;72	36423657;140	1107826;133	1309658;122	3666446;139	4483966;53	93215993;91	64598722;114	9657999;8	356859308;70	73359588;1
GPSM1;80	77246955;1;1;28	01203955;10	94578173;12	76072308;40	03512308;10	56534488;1;1;1;1;1;1;1;1;1;1
GPSM3;1;1;1;1;13	05554498;16	24977008;31	75821322;23	4490984;466	9400788;454	4200961;398	2255546;390	940836;194	2398634;335	299155;399	4524452;445	8333457;251	1877198;339	1178451
GPT;1;98	47865726;1;1;1;1;1;1;1;1;1;1;45	96931695;1;1;8	301874454;1;1
GPX3;998	8383872;9381	34965;545	133079;327	0087882;655	4550774;369	0760727;207	6367907;891	9368881;124	6743782;189	8009393;233	5304724;111	8469411;1331	655992;180	3375901;147	6629062;177	9721078;312	9555056;43	4105825
GRAMD1B;1;1;1;7	899659316;1;1;1;1;1;37	69282997;1;7	331468607;1;1;1;1;10	24454103;1
GRAP2;6	422257244;1;1;1;1;1;1;1;72	76512155;98	60201246;107	9364263;120	2479841;100	4692616;63	34669705;42	40707956;1;1;1
GRASP;1;1;1;1;131	9788794;143	1595778;121	4048862;1;1;1;1;1;1;11	7690629;22	56716046;15	58907717;29	00728312;27	12754218
GRB10;1;18	13390414;7	699663328;16	77398624;90	46264336;90	84650376;64	08397143;1;1;1;1;1;24	05536039;1;1;1;1;1
GRB14;1;14	00813354;45	61792265;193	6753523;1;1;1;1;1;1;1;1;6	271137807;1;1;1;1;1
GRB7;1;23	60011374;98	38105343;33	74417447;1;1;1;1;1;1;1;1;12	39019792;1;1;1;1;1
GREM2;1;1;1;1;1;1;1;1;7	653910219;1;1;1;1;1;1;1;1;1
GRIK4;1;1;1;1;1;1;1;1;1;1;1;1;1;1;14	51259161;1;1;1
GRK3;12	81534799;1;1;1;1;1;3	406638888;1;1;1;1;1;1;1;1;84	93828457;28	37707342;24	28654735
GRK6;1;1;3	628185973;1;1;1;4	450550372;1;45	4072541;71	14789688;37	49144426;43	88820054;17	4569394;37	36065435;20	47354434;36	95357266;8	675629601;22	53246951
GSAP;69	75080483;1;9	473394242;1;8	992773378;1;1;1;1;1;17	21867839;20	43595425;44	87027266;76	38566804;169	115288;54	90918333;45	87275736;47	4515409
GSN;447	2371539;18	94645159;287	6610124;187	6633816;600	9285793;1304	398793;1457	092293;1283	641669;1;1;6	950340205;1;38	83443615;18	72804657;75	7554357;103	8066329;528	3421851;67	35291565
GSTA1;40	21096226;776	1059024;25	72245036;1;26	78203006;13	21109865;11	8894583;19	32143929;1;1;17	07164004;13	50261757;176	2180917;12	89002142;16	98904588;26	87947877;22	58907282;1
GSTA2;12	82009696;493	3881222;27	13665228;1;9	889565012;1;1;15	77904928;1;1;1;1;124	8715684;1;1;39	98847631;5	056773346;1
GSTM3;66	32663602;24	79786004;385	4674878;37	24298276;20	82344557;30	22681537;22	06630254;153	4711356;5	481944316;22	80390204;1;1;21	03406957;1;8	702908079;1;1;1
GSTM5;1;1;1;1;1;1;1;42	52395403;1;1;1;1;1;1;1;1;1;1
GTF2H2C;1;11	14213673;11	17613889;28	8100588;1;1;3	890245876;5	164426721;1;1;1;12	0157378;44	340213;1;1;1;1;1
GTF2H4;1;1;5	80940723;5	038420224;1;1;1;1;1;1;1;1;25	67060617;1;1;1;1;1
GUCY1A1;55	00790595;10	15355558;25	4168614;1;1;1;16	39211639;216	5814478;1;1;1;1;29	32306516;1;1;1;13	95137651;1
GUCY1B1;1;22	6441265;24	89302014;20	96941145;1;1;39	99917175;149	6187355;1;1;1;1;12	890378;1;1;28	66462099;12	04776722;1
GULP1;203	7803315;21	86305791;17	72609238;42	69270984;1;27	64440308;21	61851559;52	89308071;1;1;1;1;1;1;1;1;1;1
GZMA;1;1;1;1;17	28788358;1;1;7	138151985;239	5406958;423	0934133;893	5022073;1326	996556;452	835297;1101	27242;1286	263161;1;1;1
GZMB;1;1;1;1;1;1;1;1;1;1;190	5966318;257	5600159;206	6504569;1541	421623;1755	977144;1;1;144	6361273
GZMH;1;1;1;1;1;1;1;1;1;30	48171515;607	7855136;938	9869202;190	0020316;789	0266312;589	7230547;1;14	41254092;1
GZMK;1;1;1;1;1;1;1;44	85334002;176	1947537;358	7858653;678	4631076;901	5994427;103	8902535;122	0269651;160	9569653;1;1;1
GZMM;1;1;1;1;1;1;1;1;130	3758017;174	7060651;381	3081911;538	6651707;64	92178642;495	4339494;520	2415807;1;1;1
H19;1;1;1;1;144	0290312;1;1;1;1;1;1;1;1;1;1;1;1;1
HAAO;1;123	4975164;1;1;1;1;22	65819732;54	36889082;1;1;1;1;35	32190014;1;1;1;12	1426127;1
HAMP;1;1;1;1;1;1;1;1;1;1;1;1;1;1;1;1;25	37426256;1
HAO2;10	45607757;506	7472931;20	13828694;10	60454146;20	62563761;1;1;16	70064954;1;1;1;1;30	14307918;1;1;10	77955161;16	21513889;1
HAVCR2;45	95007778;28	59829242;1;1;1;1;1;1;1;1;15	78750347;19	10819012;40	6775787;149	2111504;197	9799118;32	67494458;45	44193582;1
HBB;1;253	0727217;1;1;1;13	6616211;22	63825013;1;1;1;1;8	415249081;4680	061466;1;1;1;5	196894378;1
HBEGF;13	36034708;1;22	94988504;3	400661964;1;1;13	61472875;1;1;1;1;1;1;1;1;73	85237169;26	91755172;1
HCAR2;1;1;1;1;1;1;1;1;1;1;1;1;1;1;1;25	5411326;34	17782542;1
HCAR3;1;1;1;1;1;1;1;1;1;1;1;1;1;1;1;90	73308791;21	92243638;1
HCK;1;1;1;1;1;1;1;1;1;1;1;1;1;1;1;509	8785458;220	7208982;1
HCST;25	12600956;1;1;8	160992731;18	73946374;1;1;14	25193041;471	1516231;564	4189148;881	2276194;1096	440212;340	8992017;1132	878689;1107	35449;337	7924652;440	8689452;34	90877432
HDAC9;1;1;6	551256865;4	158512405;1;7	161491638;1;13	54494094;1;1;1;1;47	30206771;1;1;41	51703471;56	60886012;60	25062117
HDC;1;1;1;1;1;1;1;1;1;1;1;1;44	47127952;1;1;1;1;1
HECW2;1;1;1;1;396	2514959;98	15308599;5	882844834;1;1;1;1;1;1;1;1;1;1;1
HEG1;62	99935172;1;11	45854584;1;316	9884878;460	8222183;654	2768478;17	49783142;1;13	63899737;10	18515746;19	25376065;1;44	44698726;35	07352498;17	31047317;18	66283764;1
HENMT1;1;1;1;6	932214186;1;1;1;6	430292633;20	04672188;14	15466542;30	63505525;41	97326064;32	10963537;40	37082475;72	94639037;17	84233203;13	61491965;1
HEPACAM2;1;1;1;278	8871993;1;1;1;1;1;1;1;1;1;1;1;1;1;1
HES1;1;15	0069068;62	16336543;9	391045682;79	73022209;142	4096143;25	20985848;22	03437055;1;1;1;1;1;1;1;28	6743652;1;1
HES6;1;1;1;1;1;1;11	94313019;1;1;1;1;1;1;19	09337543;36	09001876;1;1;1
HEY1;1;1;1;10	1865301;87	37752119;20	01586377;54	91017133;1;1;1;1;1;1;1;1;1;1;1
HEYL;1;1;1;1;1;1;1;126	4075798;1;1;1;1;1;1;1;1;1;1
HGD;13	86111342;220	1479983;54	41798462;29	41141781;9	209573777;1;1;1;1;1;1;1;38	3645657;1;1;1;1;1
HGF;1;1;1;1;1;1;1;66	45840001;1;1;1;1;1;1;1;19	63038042;8	948595948;1
HHAT;1;1;15	92889814;32	37521934;1;1;1;4	933124798;1;1;1;1;1;1;1;1;1;28	15755564
HHEX;1;1;1;1;28	64128861;29	29058124;79	87449226;1;1;1;1;1;1;1;1;41	62362839;59	64107634;61	20343664
HID1;11	43870424;1;8	314603981;1;71	42015226;81	57048867;33	08659684;1;1;1;1;1;1;1;1;1;1;1
HIF3A;1;1;1;1;100	6574543;76	77854694;81	55056254;1;1;1;1;1;1;1;1;1;1;1
HIGD1B;1;1;1;1;1;1;1;83	82313898;1;1;1;1;1;1;1;1;1;1
HIST1H1B;1;1;1;1;1;1;1;1;1;1;1;1;99	73000502;1;1;1;1;1
HIST1H1D;1;1;1;1;31	84335587;1;3	890245876;1;136	1030475;97	79317161;66	20828754;49	52630309;89	07219874;33	0396836;60	08877193;1;22	80685467;33	85990621
HIST1H2AE;1;1;1;1;1;1;1;1;1;18	73698548;1;1;67	19423705;1;1;1;1;1
HIST1H2AG;1;1;1;1;1;1;25	30383167;1;41	06264753;1;1;1;67	47981802;1;1;1;1;26	25155327
HIST1H2AH;1;1;1;1;1;1;1;1;1;1;1;1;16	11589468;1;1;1;1;1
HIST1H2AL;1;1;1;1;1;1;1;1;1;1;1;1;18	69424558;1;1;1;1;1
HIST1H2BB;1;1;1;1;1;1;1;1;1;1;1;1;52	9709076;1;1;1;1;1
HIST1H2BC;43	47697534;20	50467064;14	69528201;1;1;1;22	63825013;1;13	83662751;17	02112669;1;1;112	3276706;1;1;1;3	590358173;1
HIST1H2BF;1;1;1;1;1;1;1;1;1;1;1;1;93	77345286;1;1;1;1;1
HIST1H2BH;1;1;1;1;1;1;1;1;1;1;1;1;85	64759478;1;1;1;1;1
HIST1H2BJ;49	32735966;1;1;1;1;1;1;1;1;1;1;1;76	49153398;1;1;1;1;8	798083903
HIST1H2BK;22	0454604;1;2	697382104;1;4	387074304;6	869788377;7	855945974;14	11007826;12	3877394;1;7	064023679;13	67896386;26	03833585;1;25	46329217;21	45816264;11	96002795;105	1524423
HIST1H3B;1;1;1;1;1;1;24	1167148;1;1;1;1;1;109	0834698;1;1;1;1;1
HIST1H3C;1;1;1;1;1;1;1;1;1;1;1;1;116	4485386;1;1;1;1;1
HIST1H3F;1;1;1;1;1;1;35	68295051;1;1;1;1;1;379	8323116;1;1;1;1;1
HIST1H3G;1;1;1;1;1;1;44	34384024;1;1;1;1;1;276	1119287;1;1;1;1;1
HIST1H3H;1;1;1;1;1;1;1;1;1;1;1;1;86	24162503;1;1;1;1;1
HIST1H3J;1;1;1;1;1;1;1;1;1;1;1;1;28	34102105;1;1;1;1;1
HIST1H4B;1;1;1;7	080193641;1;1;1;1;1;1;1;1;9	756545641;1;1;1;1;17	34720982
HIST1H4D;1;1;1;1;1;1;1;1;1;1;1;1;72	01125427;1;1;1;1;1
HIST1H4F;1;1;1;1;1;1;25	30383167;1;1;1;13	1130058;1;89	97157311;1;1;1;20	08342356;1
HIST2H2AB;1;1;1;1;1;1;1;1;1;1;1;1;59	95879817;1;1;1;1;1
HIST4H4;1;1;1;1;1;1;1;1;14	32435585;1;1;1;1;1;1;1;1;1
HJURP;1;1;1;1;1;1;1;1;1;1;1;1;43	18204455;1;1;1;1;1
HK2;1;1;1;1;1;1;1;1;1;1;1;1;1;1;1;7	995158791;39	04232651;1
HK3;1;1;1;1;1;1;1;1;1;1;1;1;1;1;1;121	9866275;17	42414043;1
HKDC1;1;1;30	12063857;4	004947808;1;1;1;1;11	33843155;1;1;1;1;1;1;1;1;1
HLA.DMB;1;1;64	21661351;57	86995052;138	3846381;133	3361489;71	40773548;1;1;1;13	65947918;31	38145515;26	02289231;10	64925027;13	87697957;181	2734856;444	9097101;158	7671023
HLA.DOA;1;1;1;4	968674571;98	6522016;87	61172061;36	19509211;1;1;1;1;1;1;1;1;31	50062954;164	1675695;106	550883
HLA.DOB;1;1;1;1;1;1;1;1;1;1;1;1;1;1;1;1;28	35437783;95	5052568
HLA.DPA1;12	82009696;23	23862085;100	4445504;225	1764843;1856	701459;1837	058294;1103	004698;30	96344019;50	27634991;112	6530577;251	1576328;423	4450411;928	1713196;202	3034588;141	2373227;2484	169467;7174	63051;1751	914314
HLA.DPB1;110	8401565;34	20570161;70	79073529;156	2539222;1384	302383;1242	555138;598	0696336;79	02617503;63	10564889;147	9416485;221	0500676;469	7891801;769	693354;278	8023429;140	4169291;1829	951796;6868	845972;1877	719745
HLA.DQA1;25	12513334;1;25	57627172;34	58389448;649	9487646;702	4621982;269	2364755;1;1;22	28523654;65	92236642;126	6781751;103	3147328;71	95975786;24	21242354;498	7988084;2087	045553;794	506934
HLA.DQA2;1;1;1;6	346529315;75	11420092;54	32868916;18	37977444;1;1;1;10	61931548;45	86620471;60	52178558;18	45230904;16	203811;185	4220594;573	2776115;257	3625437
HLA.DQB1;11	40319951;14	61203793;40	98096692;138	0066941;574	1664647;648	9893858;350	0980802;6	357790949;26	54825859;59	08611837;74	34143753;116	3215819;95	43148856;56	55271791;46	31131757;577	1307356;2324	179869;952	7886798
HLA.DQB2;1;1;1;1;1;25	48646924;1;1;1;1;1;1;1;1;1;7	117431716;59	5420097;31	3073982
HLA.DRA;87	75980363;74	96473366;259	2489554;337	9444201;2980	693972;2859	476621;1481	738016;52	39863997;29	53016372;67	37829069;65	53546025;190	3877406;746	4592902;58	84833971;59	35059422;3491	916866;11612	44918;4688	7504
HLA.DRB5;17	56411896;20	12118736;105	196298;130	8191257;1545	361732;1891	793213;1039	0543;36	68595925;17	97384819;85	28725108;127	9095307;217	1588448;208	5808616;113	7565161;75	69244721;1476	187099;4151	967669;1078	651609
HLA.F.AS1;1;1;1;1;1;1;1;1;1;1;1;1;1;25	35650519;1;1;1;1
HMGN3.AS1;94	34841605;1;1;7	428412512;1;1;1;1;1;1;1;1;1;1;1;1;1;1
HMMR;1;1;1;1;1;1;1;1;1;1;1;1;15	62539071;1;1;1;1;1
HMOX1;1;138	0803755;1;1;20	48588015;1;11	94561651;1;1;1;1;1;21	7119416;7	107737877;6	589837944;187	2457182;248	1031489;13	54538236
HMX2;1;1;1;28	4086507;1;1;1;1;1;1;1;1;1;1;1;1;1;1
HNF1A;1;20	93725006;1;1;1;1;1;1;1;1;1;1;33	23461709;1;1;1;1;1
HNF1B;1;54	62962773;96	79000326;20	32168426;1;1;1;1;1;1;1;1;30	75861641;1;1;1;1;1
HNF4A;5	728038783;78	07877413;1;1;1;1;1;1;1;1;1;1;13	13638337;1;1;1;1;1
HNF4A.AS1;1;26	53387214;1;1;1;1;1;1;1;1;1;1;1;1;1;1;1;1
HOGA1;8	910887445;55	5853809;22	35917123;1;1;1;1;1;1;1;1;1;5	538692058;1;1;1;1;1
HOOK1;6	734753284;73	00106514;59	23157468;24	91675934;1;1;1;1;15	88493927;1;1;1;23	58699833;1;1;1;1;1
HOPX;1;1;1;1;10	83677744;11	58301388;44	68656673;353	8658392;72	79643088;123	7505644;417	7817484;399	6879644;246	0806635;1112	016245;1198	086903;1;4	864146223;28	23625213
HOXB.AS3;1;1;74	99924998;161	0458696;11	40130796;1;1;1;1;1;1;1;1;1;1;1;1;1
HOXB5;1;1;41	02394713;10	43448818;76	87208454;33	35325254;14	27994868;1;1;1;1;1;1;1;1;1;1;1
HOXB6;46	03806577;1;148	1869768;109	7945807;105	5176944;86	63672789;43	66756498;7	458809545;1;1;1;1;1;1;1;1;1;1
HOXB9;1;1;65	43582319;46	95573806;1;1;18	19615349;1;1;1;1;1;1;1;1;1;1;1
HOXC10;1;101	5812713;100	818412;23	710353;1;1;1;77	78840661;1;1;1;1;23	70118159;1;1;1;1;1
HOXD10;1;1;36	03259094;6	239788339;1;1;8	754725306;16	58073529;1;1;1;1;1;1;1;1;1;1
HOXD8;6	902882445;17	34820443;132	0037258;38	63089256;25	05268195;39	95735333;17	18138526;17	59096593;1;1;1;1;1;1;1;1;1;1
HPCAL4;1;1;30	11118558;1;1;1;1;1;1;1;1;1;1;1;1;1;1;1
HPD;138	519357;1353	525735;93	70144645;27	65486906;66	88662504;39	82841206;17	72936825;19	00040187;10	53728575;14	52649509;28	08333206;1;219	4742176;1;27	02901406;28	14827331;29	93035732;1
HPGD;390	1090405;145	2384636;1;3	384010679;1;1;69	22986451;9	350614656;1;24	03010333;20	36634748;1;163	6145156;22	47091531;1;1;1;1
HPGDS;1;1;1;1;1;1;1;1;1;1;1;1;114	508341;1;1;1;29	80037856;1
HPN;55	04954082;211	917363;145	5173709;67	31873882;1;1;8	590481785;1;1;1;1;1;61	51212145;1;1;1;1;1
HRC;1;1;1;1;1;1;1;64	50165516;1;1;1;1;1;1;1;1;1;1
HRCT1;1;1;1;1;55	95143932;74	82962982;10	96212408;43	22904585;1;1;1;1;1;1;1;1;1;1
HRG;1;1;39	2708357;1;1;1;1;1;1;1;1;1;1;1;1;1;1;1
HRH2;1;1;1;4	604820704;1;1;1;16	95339244;26	97418691;17	44622159;1;1;1;1;1;168	7193794;41	58844233;1
HSD11B2;1;10	83269564;126	845421;188	2173583;1;1;1;13	27437459;1;1;1;1;1;1;1;1;1;1
HSD17B14;21	77200087;152	1229059;7	301851833;2	396140281;10	1987308;10	93620386;1;17	95913879;1;1;1;1;50	95167838;1;1;1;13	97622996;1
HSD17B2;42	98929772;1;1;1;1;1;1;1;1;1;1;1;1;1;1;1;1;1
HSH2D;1;1;1;1;1;1;1;1;8	306809855;10	45642181;18	36666202;25	9428263;13	35784385;108	3312644;154	739694;20	78104514;4	579636063;47	62436
HSPA12B;1;1;1;1;119	543789;166	2237186;158	6914593;1;1;1;1;1;1;1;1;1;1;1
HSPA14;1;1;4	795264372;4	36954184;1;7	966837865;1;5	015771395;1;1;1;1;1;1;23	90706275;1;1;1
HSPA2;180	1676675;1;175	3711022;4	870779305;1;36	11071173;90	03581888;15	53127914;1;1;1;1;1;1;1;1;1;1
HSPA6;1;1;1;1;1;1;1;1;1;1;12	12753584;1;1;6	296453562;11	35499248;39	31433162;42	7467587;1
HSPB6;1;1;1;1;1;1;24	89968299;420	6233135;1;1;1;1;7	070238376;1;1;1;1;1
HSPB7;1;1;14	04228463;1;1;1;1;73	91912721;1;1;1;1;1;1;1;1;1;1
HSPB8;204	1974911;93	83901426;10	6831679;33	21731952;39	69287174;31	35473397;18	01729918;58	2741027;1;1;1;1;19	70853803;1;1;1;1;1
HSPG2;8	092058175;1;55	78580841;8	289412141;374	4360359;1369	001863;950	6655149;168	7035592;1;1;1;1;16	65161685;1;1;1;1;1
HTRA1;1742	850012;1;11	90369686;1;41	36687239;62	48111706;58	11709502;47	69757105;1;1;1;1;1;1;1;1;10	26476957;1
HVCN1;1;1;1;1;30	74713643;30	2133029;19	28236227;20	49691427;5	852853275;1;1;10	33203191;12	45055068;16	5261245;80	46678354;79	6080722;87	23283344;325	7306937
HYAL2;35	99738585;1;14	07259168;7	136348512;370	3726452;691	0148766;639	6395226;24	26948513;1;1;1;1;1;1;1;8	180843971;12	55853241;1
HYLS1;1;10	09623324;9	846693863;6	835919103;1;8	432080126;1;16	68803008;1;1;19	06719532;9	264016349;90	07536172;1;1;6	198641884;1;17	56229938
ICAM4;1;1;1;1;1;1;1;1;1;1;1;1;58	2510039;1;1;29	57455928;1;1
ICOS;1;1;1;1;1;1;1;1;45	54142255;26	47628793;37	18694659;14	5542366;6	964231182;1;1;1;1;1
ID1;49	36834511;1;116	3619144;72	87789637;1617	114482;1387	068606;1258	582931;138	75188;1;1;1;1;34	55708788;1;1;7	680367153;1;1
ID3;57	35225509;1;98	38466431;217	4382571;1644	768632;1379	504334;1106	19399;685	6227667;39	68697308;51	85952581;10	84550073;14	70636221;283	0670232;1;8	614407758;1;14	45040557;111	2333338
IDO1;1;1;1;1;145	1642903;51	66925309;187	1661565;1;1;1;1;1;77	77631583;1;1;33	15129496;80	39186176;1
IER3;24	73266233;30	56639661;207	3369168;25	58398575;9	412816524;47	5226798;28	77012489;70	4862789;1;1;8	200450679;1;114	191244;15	43224606;27	67243239;636	9782519;529	2584876;1
IFI27;186	1413218;29	97368477;13	24849234;17	36875195;4032	480865;2769	045875;3284	133148;60	14463457;20	66658424;11	18652141;20	80764072;22	89643619;307	7839084;15	77248472;1;34	8901139;48	8927862;1
IFI30;1;1;82	12630469;25	80171506;19	26037678;25	39541013;10	2275071;1;1;1;1;11	47311898;1;1;1;1031	044982;576	4359327;51	86452795
IFNG;1;1;1;1;1;1;1;1;16	11779379;34	1995195;112	6964144;119	0109303;93	62352203;171	6893179;152	7361178;1;1;1
IFNG.AS1;1;1;1;1;1;1;1;1;20	02643695;12	24125298;37	00200939;8	929351938;1;1;1;1;1;35	80905375
IFNLR1;9	031409483;1;1;7	296974046;1;1;1;1;1;1;1;1;1;1;1;1;1;22	79473338
IFT140;84	7416149;1;20	98650352;3	672623105;1;9	602155821;1;7	785150312;1;1;1;1;1;1;1;1;1;1
IGF1;38	54643222;1;1;1;1;1;1;223	6913275;1;1;1;1;1;1;1;1;36	13922789;1
IGF2;1;1;1;1;1;1;46	42698778;1;1;1;1;1;1;1;1;1;1;1
IGF2.1;1;1;1;1;47	19369019;61	65093031;238	1146427;80	85831664;1;1;1;1;1;1;1;1;1;1
IGFBP2;1173	98106;1;45	22593408;1;1;1;1;48	19401437;1;1;1;1;1;1;1;1;1;1
IGFBP3;1;1;91	63458524;7	526595392;1;1;441	3737464;55	75032133;1;1;1;1;1;1;1;1;1;1
IGFBP4;51	68062165;92	22038487;12	28463535;1;495	5144902;853	5671138;321	6076657;302	1487992;13	97026561;16	55612677;10	01122453;1;12	27411005;1;1;1;1;1
IGFBP5;173	7739466;1;60	23263046;1490	416831;15386	12347;7205	743907;785	3413319;2732	628619;1;1;1;10	83639211;422	7677602;1;1;12	78429101;1;1
IGFBP6;1;1;571	0384249;1;23	7989678;43	01263268;60	82045273;1383	851678;1;1;11	65748431;1;42	29533446;1;1;6	818055178;1;1
IGFBP7;3281	277577;179	3933784;3570	27719;1860	913371;621	2417177;3138	586597;751	016073;8018	733638;16	00708349;23	37904054;26	31354265;24	78957208;122	7200732;96	75493298;169	4889079;36	65522131;42	68210788;1
IGHA1;1;1;1;1;1;1;1;1;1;1;1;1;1;1;1;1;1;295	2973
IGHA2;1;1;1;1;1;1;1;1;1;1;1;1;1;1;1;1;1;226	4226755
IGHD;1;1;1;1;1;1;1;1;1;1;1;1;1;1;1;1;1;604	7056413
IGHE;1;1;1;1;1;1;1;1;1;1;1;1;1;1;1;1;1;27	71487823
IGHG1;1;1;1;7	646487796;1;1;1;1;1;1;1;1;1;1;1;1;1;49	63062961
IGHG2;1;1;1;1;1;1;1;1;1;1;1;1;1;1;1;1;1;33	91015319
IGHM;1;1;1;1;1;1;1;1;1;1;1;1;1;1;1;1;1;507	5752613
IGHV1.3;1;1;1;1;1;1;1;1;1;1;1;1;1;1;1;1;1;42	98735373
IGHV1.46;1;1;1;1;1;1;1;1;1;1;1;1;1;1;1;1;1;123	2827669
IGHV3.11;1;1;1;1;1;1;1;1;1;1;1;1;1;1;1;1;1;71	14212456
IGHV3.21;1;1;1;1;1;1;1;1;1;1;1;1;1;1;1;1;1;159	9695767
IGHV3.23;1;1;1;1;1;1;1;1;1;1;1;1;1;1;1;1;1;228	5397107
IGHV3.30;59	13859856;1;1;1;1;1;1;1;1;1;1;1;1;1;1;1;1;1195	493394
IGHV3.33;1;1;1;1;1;1;1;1;1;1;1;1;1;1;1;1;1;52	35802353
IGHV3.48;1;1;1;1;1;1;1;1;1;1;1;1;1;1;1;1;1;35	9577427
IGHV3.53;1;1;1;1;1;1;1;1;1;1;1;1;1;1;1;1;1;67	47052535
IGHV3.7;1;1;1;1;1;1;1;1;1;1;1;1;1;1;1;1;1;246	2848784
IGHV3.74;1;1;1;1;1;1;1;1;1;1;1;1;1;1;1;1;1;75	22646772
IGHV4.28;1;1;1;1;1;1;1;1;1;1;1;1;1;1;1;1;1;10	27442279
IGHV4.31;1;1;1;1;1;1;1;1;1;1;1;1;1;1;1;1;1;26	9216246
IGHV4.34;1;1;1;1;1;1;1;1;1;1;1;1;1;1;1;1;1;1400	776945
IGHV4.39;1;1;1;1;1;1;1;1;1;1;1;1;1;1;1;1;1;274	3326073
IGHV4.4;1;1;1;1;1;1;1;1;1;1;1;1;1;1;1;1;1;156	7580364
IGHV4.59;1;1;1;1;1;1;1;1;1;1;1;1;1;1;1;1;1;115	1091534
IGHV4.61;1;1;1;1;1;1;1;1;1;1;1;1;1;1;1;1;1;52	59673736
IGHV5.78;1;1;1;1;1;1;1;1;1;1;1;1;1;1;1;1;1;96	47464594
IGKC;1;1;1;5	685498435;1;1;1;1;1;1;1;1;1;1;1;1;24	6300055;2503	741956
IGKV1.17;1;1;1;1;1;1;1;1;1;1;1;1;1;1;1;1;1;344	3490197
IGKV1.5;1;1;1;1;1;1;1;1;1;1;1;1;1;1;1;1;1;7797	132018
IGKV2.29;1;1;1;1;1;1;1;1;1;1;1;1;1;1;1;1;1;71	39081822
IGKV2.30;1;1;1;1;1;1;1;1;1;1;1;1;1;1;1;1;1;98	47727646
IGKV3.11;1;1;1;1;1;1;1;1;1;1;1;1;28	33449926;1;1;1;1;648	8758678
IGKV3.15;1;1;1;1;1;1;1;1;1;1;1;1;1;1;1;1;1;258	3756068
IGKV3.20;1;1;1;1;1;1;1;1;1;1;1;1;1;1;1;1;1;412	1714802
IGLC2;1;1;1;1;1;1;1;1;1;1;1;1;1;1;1;1;1;91	27455786
IGLC3;1;1;1;1;1;1;1;1;1;1;1;1;1;1;1;1;1;54	71582621
IGLL5;1;1;1;1;1;1;1;1;1;1;1;1;1;1;1;1;1;111	2603507
IGLV1.40;1;1;1;1;1;1;1;1;1;1;1;1;1;1;1;1;1;207	7387303
IGLV1.44;1;1;1;1;1;1;1;1;1;1;1;1;1;1;1;1;1;177	8563593
IGLV1.47;1;1;1;1;1;1;1;1;1;1;1;1;1;1;1;1;1;25	91660312
IGLV1.51;1;1;1;1;1;1;1;1;1;1;1;1;1;1;1;1;1;206	444073
IGLV2.14;78	28220681;1;1;1;1;1;1;1;1;1;19	57894288;26	84850986;1;1;1;1;1;655	3210844
IGLV3.1;1;1;1;1;1;1;1;1;1;1;1;1;1;1;1;1;1;131	2012578
IGLV3.21;1;1;1;1;1;1;1;1;1;1;1;1;1;1;1;1;1;361	7754636
IGLV3.25;1;1;1;1;1;1;1;1;1;1;1;1;1;1;1;1;1;179	7379858
IGSF22;1;1;7	409345825;45	94522103;1;1;1;1;1;1;1;1;1;1;1;1;1;1
IGSF6;1;1;1;1;1;1;1;1;1;1;1;1;1;1;1;447	2333805;544	534441;1
IKZF1;1;1;1;1;5	28773316;1;1;1;178	533456;201	3862667;291	0422037;242	2990678;61	04572583;235	9501635;288	0081223;152	8760455;58	9358963;145	622201
IKZF2;1;1;4	807364162;5	574101958;1;1;1;1;21	4433286;35	49386046;1;20	89639016;1;50	32937148;46	10761741;1;1;1
IKZF3;1;1;1;1;1;1;1;1;104	6403561;136	3680916;213	8348795;214	0577349;89	77462018;229	1467483;166	9357941;1;1;189	8201782
IL10;1;1;1;1;1;1;1;1;1;1;1;1;1;1;1;42	95465898;11	40462017;1
IL10RA;1;1;1;1;1;1;1;3	812035167;169	0859998;168	9715823;193	0031509;219	2650488;93	75399152;180	8452602;226	2488506;213	9488644;186	1555967;45	37406717
IL12RB1;1;1;1;1;1;1;1;1;52	54535231;35	99104987;44	18526308;51	53129064;8	341669437;38	57495957;89	12111146;25	95328225;28	47426963;10	80224256
IL12RB2;1;1;1;1;1;1;1;1;1;1;21	19137711;1;1;23	92093908;55	98183526;1;1;1
IL13RA1;82	62357639;9	307513364;30	00651952;21	72786823;33	59468294;93	43553715;106	6765373;33	30156715;1;1;1;1;1;1;1;61	66652577;149	073009;1
IL13RA2;1;1;1;1;286	9342085;1;4	449111872;1;1;1;1;1;1;1;1;1;1;1
IL16;1;1;1;1;6	112152769;6	276599801;1;7	180364586;193	0313754;212	8747508;228	8788627;234	0359896;98	75983405;166	4340453;234	673176;73	60650822;56	07146892;121	196099
IL17RB;1;33	02227045;4	394615074;1;1;1;1;1;1;1;1;1;1;1;1;1;1;1
IL18;1;39	55268927;15	21384659;538	1123427;1;1;1;1;1;1;1;1;61	55654115;1;12	88384103;49	91147804;146	1768657;1
IL18RAP;1;1;1;1;1;1;1;1;1;1;26	66022829;15	24808477;8	568639858;68	53507734;144	5966883;1;1;1
IL1A;1;1;1;1;1;1;1;1;1;1;1;1;1;1;1;30	20155096;8	598011715;1
IL1B;1;1;1;1;1;1;41	45425089;1;1;1;1;1;34	93220379;1;1;2063	694687;933	8387933;1
IL1RL1;1;1;1;1;137	5939762;19	24837935;3	028114531;480	2612074;1;1;1;1;78	36513488;1;1;1;1;1
IL1RN;1;1;1;1;1;1;1;1;1;1;1;1;1;1;1;136	5508276;41	50528044;1
IL2;1;1;1;1;1;1;1;1;1;9	368521193;1;1;1;1;1;1;1;1
IL21R;1;1;1;1;1;1;1;1;31	98798783;42	83480599;42	02262184;55	11848002;12	5231932;92	52238702;57	890673;38	41905574;16	55787352;33	897936
IL23A;1;1;1;1;1;1;1;1;21	45505461;14	77402397;1;1;1;1;1;1;1;9	253534084
IL2RA;1;1;1;1;1;1;1;1;57	65265845;24	79926996;13	97589988;1;1;16	57399512;14	43759913;1;16	5965758;1
IL2RB;1;1;1;1;1;1;1;1;43	32491792;68	56308557;149	9538131;163	6683373;27	51924406;389	7311396;581	9488902;1;1;1
IL2RG;1;1;1;1;13	86199055;16	26598351;61	17621949;1;196	220833;197	2924506;296	6310737;415	4340899;98	98393363;538	0833705;499	0435889;71	98590344;45	84822694;44	77980363
IL33;49	32735966;1;1;1;18	69837706;69	06521286;328	3573533;32	18190858;1;1;1;1;1;1;1;1;1;1
IL3RA;1;1;1;10	30745614;24	22380254;94	43941903;128	7962315;1;1;1;1;1;1;1;1;58	38333197;19	5199377;25	77924664
IL4I1;1;1;6	420503811;6	746886831;1;1;1;1;20	17535182;12	55606984;1;1;11	29273153;1;1;41	38949251;56	7688168;1
IL5RA;1;1;1;1;1;1;1;1;1;1;18	14308646;9	610156776;7	552323836;1;1;1;1;1
IL7R;1;1;1;1;1;10	67414092;1;16	41053364;2642	897699;2072	477591;1186	006513;471	0160182;178	5209995;129	0673039;154	421733;1;13	1843514;21	80143986
ILDR2;95	33823474;1;1;1;1;1;1;1;1;1;1;1;1;1;1;1;1;1
IMPA2;13	51431542;168	4270997;99	48509616;76	01768933;11	48099367;4	954848775;3	528404652;25	5200618;1;1;1;1;84	6079127;10	56454221;1;10	29985491;16	26930519;1
INCENP;1;1;1;1;1;1;1;1;1;1;1;1;41	35451156;22	18957291;17	88368355;14	06013075;4	510380768;1
INF2;293	8324158;10	25130056;15	3236711;7	240184776;47	08727393;93	16478223;84	81657327;60	68726255;18	45621222;27	32663781;1;1;2	623019329;1;1;1;17	44980992;1
INKA1;1;1;1;1;79	83629855;56	41772154;53	02970049;17	1691767;1;1;1;1;23	52712026;1;1;1;15	93818798;19	1127422
INMT;1;1;1;1;1;85	24996544;39	99917175;41	321863;1;1;1;1;1;1;1;1;1;1
INPP4B;1;1;22	01703972;9	680647637;29	65220853;1;1;90	56819035;258	9451418;182	5225688;141	5586162;152	1671455;17	57302549;23	63928949;1;1;4	956616399;1
INPP5J;1;1;14	7729472;30	59889456;1;1;1;1;1;1;1;1;1;1;1;1;1;1
INSRR;1;1;1;48	85324893;1;1;1;1;1;1;1;1;1;1;1;1;1;1
IP6K3;40	38328972;13	63373298;1;1;1;1;1;1;1;1;1;1;1;1;1;1;1;1
IPCEF1;1;1;5	98385751;38	32026518;1;1;1;1;66	75718987;57	33634623;56	78533245;49	09168177;19	94759227;98	86582784;80	53413767;19	81736934;14	81062739;1
IPO4;1;11	03008928;14	87840611;1;1;1;1;8	914418142;1;1;1;1;9	877937366;1;25	79753664;1;1;1
IQCK;35	02915767;30	03866334;59	1229542;138	6429491;38	6473508;47	16679831;39	03927652;14	75961169;1;1;1;1;7	070238376;1;1;1;6	665881673;1
IRAK2;1;1;1;1;7	180269965;4	000393159;25	09921454;1;1;1;1;1;1;64	02043709;29	87382617;1;9	427352451;1
IRAK3;27	77423208;1;1;1;60	40862519;68	73395972;54	58967961;24	02707654;1;1;1;1;1;1;1;149	3283463;86	46403906;1
IRF4;1;1;1;1;1;1;1;1;1;16	02450375;1;15	99938194;5	538692058;31	75799384;18	56307316;8	435866122;7	816334543;59	13816725
IRF5;1;1;7	290530148;5	822734202;1;1;1;1;11	24724934;16	07339139;1;1;5	086732233;16	5593048;9	172681907;100	4324566;78	30727218;20	39067
IRF6;1;11	19528143;45	7962882;27	21881994;1;1;17	84010372;1;1;1;1;1;1;1;1;1;1;1
IRF8;1;1;1;1;1;1;1;1;1;1;1;1;128	9982744;29	66385024;119	5206786;95	45137514;113	5561449;290	4150955
IRS2;1;1;9	761313448;1;1;1;1;23	62177759;1;1;1;1;34	99654344;1;1;54	97322689;58	51198202;1
IRX1;1;1;37	48883512;1;1;1;1;1;1;1;1;1;1;1;1;1;1;1
IRX2;1;1;64	79454722;1;1;1;1;1;1;1;1;1;1;1;1;1;1;1
IRX3;1;9	985981712;29	14044396;1;15	39266858;93	73479968;37	43447548;5	170103757;1;1;1;1;1;1;1;1;1;1
ISLR;1;1;1;1;1;1;1;369	0472803;1;1;1;1;1;1;1;1;1;1
ITFG2.AS1;1;1;1;7	245986472;1;1;1;14	11821239;1;1;1;1;1;1;1;1;1;15	36630782
ITGA1;77	28750193;1;7	031411421;30	26689355;133	9749814;130	1225039;42	57363043;251	6827427;1;1;19	7786853;16	49036639;1;1;1;1;1;1
ITGA11;1;1;1;1;1;1;1;65	60564667;1;1;1;1;1;1;1;1;1;1
ITGA2;11	62532906;1;79	10973636;38	17792233;1;16	83068395;3	528404652;24	63786361;1;1;1;1;1;1;1;1;1;1
ITGA3;631	6646744;1;114	8996977;16	19088198;65	2448497;31	44395002;76	30348345;56	1260833;1;1;1;1;11	54227561;1;1;1;1;1
ITGA4;1;1;1;1;1;1;24	12196701;67	28737426;283	7363475;287	1343088;292	5712922;294	5375074;58	06289993;377	6327012;347	5809256;305	8127932;152	9690299;193	5425457
ITGA7;6	740301832;1;1;1;1;1;1;84	80514882;1;1;1;1;1;1;1;1;1;1
ITGA8;1;1;1;1;248	5669645;30	69333882;15	39145859;183	6013036;1;1;1;1;1;1;1;1;1;1
ITGA9;1;1;1;1;23	15145322;46	60009922;55	9090841;1;1;1;1;1;1;1;1;1;16	2084393;1
ITGA9.AS1;55	24193025;1;1;1;1;1;1;1;1;1;1;1;1;1;1;1;1;1
ITGAL;1;1;1;1;1;1;1;1;101	7777185;118	6712895;204	7745307;203	3377778;39	83521256;252	5476191;277	6575275;178	7556085;62	98961692;41	52442045
ITGAM;1;1;1;1;1;1;1;1;1;1;51	18671199;30	11911535;6	482114742;106	0901839;131	5812567;54	51101876;103	9845601;10	82378516
ITGAV;542	8165295;21	91462377;63	92356558;52	23162857;20	61556728;53	15301254;59	12111593;89	36847833;9	018914283;16	03920217;1;1;10	31123563;8	976798265;8	677252507;12	59968274;35	16601117;1
ITGAX;1;1;1;1;1;1;1;1;1;1;1;1;23	453939;74	91046493;88	36585887;138	8930132;90	33411238;1
ITGB2;1;1;1;1;16	89452033;1;1;1;386	4851664;432	1837183;698	4105701;689	0157399;292	1996917;1003	766277;1237	117053;858	8260602;741	1507579;162	2647753
ITGB2.AS1;1;1;1;1;1;1;1;1;52	92907185;60	85403876;79	64989011;73	68619838;7	873586221;53	5440177;40	09972442;65	81001302;36	28606007;33	78866607
ITGB4;1;1;24	12281647;11	8831724;5	692588016;44	25239836;156	7821376;20	73832983;1;1;1;1;31	25167412;1;1;1;1;1
ITGB6;1;1;442	1424982;17	22104185;1;1;1;1;1;1;1;1;1;1;1;1;1;1
ITGB7;1;1;9	993862955;12	86697715;1;1;1;1;94	03379254;111	7405553;126	1367431;129	2901021;64	75203019;99	17486928;115	0826889;1;21	39167115;38	85381779
ITGB8;402	0346362;33	43061998;82	44050674;3	382988978;1;1;1;6	857581353;1;1;1;1;23	23952903;1;1;1;1;1
ITGBL1;67	21720092;1;1;1;1;1;1;126	8533505;1;1;1;1;1;1;1;1;1;1
ITIH5;558	360332;1;1;168	6518346;13	78847098;28	52309505;42	4085496;155	2780631;1;1;1;1;2	750430369;1;1;1;1;1
ITK;1;1;1;1;1;1;1;1;195	6771815;195	8399137;181	6625832;159	3480752;74	51076134;159	532932;135	7051963;1;1;1
ITM2C;160	6632849;22	60208008;1113	292816;79	02213243;1;8	334067111;1;276	9590698;27	62926733;37	40129651;70	71120449;159	1381832;151	1177905;42	74960481;34	76213569;1;7	244616149;213	50861
ITPRIPL1;1;1;1;1;1;1;1;1;1;1;22	00219686;23	10939315;9	183003;23	65124889;17	33282336;1;1;1
IZUMO4;1;1;1;20	69868462;1;12	66892902;24	89968299;1;15	34582702;1;1;1;11	28265379;1;1;1;1;1
JADE3;1;1;1;5	390034715;13	6900397;4	978299325;1;1;1;1;1;1;1;1;1;1;1;23	67036141
JAG1;49	32735966;1;36	9835245;25	47580536;20	75756018;51	68887566;390	482611;230	9642545;1;1;1;1;1;1;1;1;1;1
JAG2;1;1;6	941193325;4	061965972;35	70202586;44	40000121;171	4722108;1;1;1;1;1;1;1;1;1;1;1
JAKMIP1;1;1;1;1;1;1;1;1;8	146498765;1;15	23550913;25	01820989;15	42288177;23	92615678;7	503636029;1;1;1
JAKMIP2;6	913389849;1;1;1;1;1;1;1;1;12	90786375;20	97476399;29	68156443;22	43949794;27	31828849;48	38483267;1;1;11	34277115
JAM2;1;1;1;1;64	92379323;103	3550867;217	2413638;6	964333951;1;1;1;1;1;1;1;1;1;1
JAML;1;1;1;1;1;1;1;1;35	81430372;54	64366289;59	71323916;46	22146478;7	173507479;1;1;214	82468;209	9937202;42	4465173
JCAD;75	15715046;1;1;1;184	7314201;267	674166;135	6043827;14	66733467;1;1;1;1;1;1;1;1;1;1
JCHAIN;1;1;1;1;1;1;1;1;1;1;1;1;1;1;1;1;10	1040527;1399	175982
JDP2;1;1;6	832465484;1;19	25518609;18	59724364;1;10	18353962;1;1;1;1;1;1;1;36	14274526;10	16808742;1
JPH1;92	03330932;1;1;1;1;1;1;1;1;1;1;1;1;1;1;1;1;1
JPH4;3	364019392;1;1;1;18	88016597;58	98732582;19	02475009;3	628363647;1;1;1;1;1;1;1;1;1;1
JSRP1;1;1;1;1;1;1;1;1;1;1;1;1;1;1;1;1;1;17	19198468
KALRN;1;1;1;3	165760378;22	77734704;49	17164889;34	08317969;7	213465601;1;1;1;1;1;1;1;1;1;1
KANK2;68	21336521;1;16	89724042;12	10642097;35	08855297;56	4414978;40	47187137;161	5411107;1;1;1;1;15	49987011;1;1;1;1;1
KANK3;1;1;1;1;120	0089915;151	5491952;41	47566345;1;1;1;1;1;1;1;1;1;1;1
KCNA3;1;1;1;1;1;1;1;1;130	5371018;79	3967661;108	7754564;114	6123309;11	31985851;51	51772711;19	72324149;1;1;18	32082497
KCNE1;1;1;1;1;1;1;1;1;1;1;1;1;1;1;1;21	94008008;1;1
KCNE3;1;27	2854889;20	4392505;1;1;8	079364553;3	890245876;1;1;1;1;1;32	51647655;1;1;74	65827574;22	4521185;1
KCNE4;1;1;1;1;1;1;1;64	95934884;1;1;1;1;1;1;1;1;1;1
KCNIP4;1;1;57	43396636;15	69592848;1;12	02294848;1;1;1;1;1;1;1;1;1;1;1;1
KCNJ1;1;1;312	6584905;5	951008798;1;1;1;1;1;1;1;1;1;1;1;1;1;1
KCNJ10;1;1;49	5837297;1;1;1;1;1;1;1;1;1;1;1;1;5	123194058;1;1
KCNJ15;55	04954082;212	4193791;19	10210656;12	55342432;1;1;1;1;1;1;1;1;24	19674228;10	01056336;1;1;1;1
KCNJ16;1;50	87743817;290	1069832;13	62436536;1;1;1;1;1;1;1;1;3	437649413;1;1;1;1;1
KCNJ2;1;1;1;1;1;1;24	89968299;1;1;1;1;1;1;1;1;78	27909547;35	35566773;1
KCNJ8;1;1;1;1;1;1;1;81	21427713;1;1;1;1;1;1;1;1;1;1
KCNK5;1;36	23404432;24	82434829;1;1;1;1;1;1;1;1;1;1;1;1;1;1;1
KCNMA1;1;1;4	9029115;7	540703759;1;1;1;26	3831969;1;1;1;1;1;1;1;53	45279946;107	3508303;1
KCNMB4;1;1;13	5505214;1;55	4816421;37	28714329;3	115940447;6	786566093;1;1;1;1;1;1;1;1;1;1
KCNN3;1;1;1;5	815681953;13	11067807;37	30528677;92	89843094;1;1;1;1;1;1;1;1;1;1;1
KCNN4;1;1;1;1;1;1;10	09252051;1;20	24223957;8	251946466;1;1;6	310189847;1;1;24	60897193;3	779133917;14	48986775
KCNQ1OT1;150	6867655;1;66	29458795;235	0225068;36	41516413;25	47974686;31	96887138;67	8943879;1;1;1;1;9	048043129;1;1;17	1707778;1;1
KCP;1;1;27	13656817;1;1;1;1;1;1;1;1;1;1;1;1;1;1;1
KCTD1;1;11	47580885;104	193432;62	07826093;1;1;3	027155497;6	348285541;1;1;1;1;14	10464767;1;1;1;1;1
KCTD12;1;1;23	78411254;121	1774275;17	14426581;37	07775635;581	7254811;17	35554518;1;1;1;1;1;1;1;123	3244654;197	8060494;1
KCTD15;1;1;6	894493858;1;23	1666336;54	9769643;48	15403959;1;1;1;1;1;1;1;1;12	39702677;1;1
KDELR3;82	6736667;1;19	88247392;5	500645137;1;6	424900789;1;23	747641;1;1;1;1;1;1;1;1;1;1
KDF1;1;1;37	24801438;29	08702257;1;1;1;1;1;1;1;1;1;1;1;1;1;1
KDM1B;1;13	19070497;4	34255705;5	653544627;1;1;1;1;1;1;1;14	36167728;1;1;1;63	17886571;12	60549481;1
KDR;1;1;1;1;717	5668722;390	2837552;92	55193866;7	482189053;1;1;1;1;1;1;1;1;1;1
KHDRBS2;1;1;1;1;1;1;1;1;1;1;1;1;1;1;1;1;1;55	44709692
KHK;15	18411635;545	3548065;29	47399583;6	174203306;28	90557292;31	86685558;23	96315421;21	9237866;13	3610638;21	75790323;12	30527222;8	508281359;86	37582178;1;25	25251194;20	34482469;10	28231183;1
KIAA0391;1;1;7	128587948;1;1;1;1;1;18	49994331;11	90085992;1;7	019587074;8	371721152;1;1;1;1;1
KIAA0513;1;1;6	590345706;1;1;12	63556556;1;1;12	93995468;12	65382446;15	47253047;11	08179176;1;1;1;66	86413644;46	80009423;1
KIAA0753;55	00790595;1;9	068674075;1;1;12	05571673;5	929873721;1;1;1;1;1;52	0813062;1;7	527720747;1;1;1
KIAA0930;1;13	21417222;11	30682897;6	880014064;9	079668997;16	97219605;1;7	351742594;1;1;1;1;1;8	410338097;23	21075091;74	2866961;49	84545599;1
KIF12;55	04954082;61	34660161;203	0168736;112	9433368;1;1;1;1;1;1;1;1;11	60893043;1;1;1;1;1
KIF21B;1;1;1;1;1;1;1;1;1;38	7448817;25	92122096;21	80187973;12	70430199;33	87815659;28	67175223;10	53802619;10	79600696;2	426900146
KIF23;1;1;3	990514976;1;1;1;1;1;1;1;1;1;17	2399422;1;1;1;1;1
KIF24;1;1;1;1;1;1;1;1;1;1;1;1;28	87591107;1;1;1;1;1
KIF2C;1;1;1;1;1;1;1;1;1;1;1;1;36	74639708;1;1;1;1;1
KIF4A;1;1;1;1;1;1;1;1;1;1;1;1;72	03037092;1;1;1;1;1
KIFC1;59	13859856;1;1;1;1;1;1;1;1;1;1;1;47	96745567;1;1;1;1;1
KIR2DL1;1;1;1;1;1;1;1;1;1;1;1;1;25	69959063;58	53794417;45	79646257;1;1;1
KIR2DL3;1;1;1;1;1;1;1;1;1;1;1;1;1;46	53068741;118	8913056;1;1;1
KIR2DL4;1;1;1;1;1;1;1;1;1;1;1;1;28	40133172;32	07470566;75	99442424;1;1;1
KIR3DL1;1;1;1;1;1;1;1;1;1;1;1;1;1;160	5401973;109	8507119;1;1;1
KIR3DL2;1;1;1;1;1;1;1;1;1;1;1;15	07835403;17	44634422;84	04738316;65	10654216;1;1;1
KIRREL1;225	0509956;1;13	20361265;1;1;1;8	752963801;25	18804054;1;1;1;1;1;1;1;1;1;1
KIT;1;1;1;153	522485;1;4	666317829;1;1;1;1;1;1;130	8504509;1;1;1;1;1
KLF4;1;1;64	24618746;8	406454129;89	11906441;137	7377255;121	332245;5	267360134;1;1;1;1;1;1;1;164	9373707;95	61813838;1
KLF5;1;1;27	49504792;1;1;1;1;1;1;1;1;1;1;1;1;1;1;1
KLHL13;5	287368411;10	56371814;121	8709839;1;1;1;1;29	13305201;1;1;1;1;6	271137807;1;1;1;1;1
KLHL14;1;1;9	963238078;1;1;25	2494857;1;1;1;1;1;1;1;1;1;1;1;47	27542293
KLHL26;9	669665581;1;5	158938466;15	37770336;1;1;1;7	784239224;1;1;1;1;1;17	69470048;1;1;1;1
KLK6;453	1500357;1;17	69597829;1;1;1;1;1;1;1;1;1;1;1;1;1;1;1
KLK7;356	9833547;1;1;1;1;1;1;1;1;1;1;1;1;1;1;1;1;1
KLRB1;31	16768312;1;1;1;1;1;1;1;550	9182807;540	617971;354	5507462;183	5811454;93	11400814;812	9671435;1035	355646;1;1;1
KLRC1;1;1;1;1;1;1;1;1;1;1;97	92061861;67	15134623;6	267704772;229	5262624;482	9381343;1;1;1
KLRC2;1;1;1;1;1;1;1;1;1;1;1;1;1;83	75157041;138	517982;1;1;1
KLRC3;1;1;1;1;1;1;1;1;1;1;1;1;1;60	04131588;71	71483405;1;1;1
KLRC4;1;1;1;1;1;1;1;1;1;1;1;27	0854782;1;28	43479266;24	68562565;1;1;1
KLRD1;1;1;1;1;1;1;1;1;1;14	44106382;333	5937876;543	548388;146	2913707;1307	871688;1269	093505;1;1;1
KLRF1;1;1;1;1;1;1;1;1;1;1;14	85067509;28	59239995;24	96063344;270	0457781;577	0769144;1;1;1
KLRG1;1;1;1;22	14134299;1;1;1;1;72	48034867;109	9458338;207	9863803;401	3415026;79	64522519;252	0755033;105	837098;1;5	587145187;1
KLRK1;1;1;1;1;1;1;1;1;1;25	24433053;85	52675807;161	8733928;27	78838068;185	6894072;285	5505292;1;1;1
KMO;21	82232519;58	21878289;1;1;1;1;1;1;1;1;1;1;7	070238376;1;1;40	64156613;25	27896954;12	58648381
KNG1;1;1;441	6268791;14	28378148;1;1;1;1;1;1;1;1;1;1;1;1;1;1
KNL1;1;1;1;1;1;1;27	00630414;1;1;1;1;1;49	71512192;1;8	191443075;1;1;1
KRT18;136	6861011;397	2351438;641	9366258;682	2507228;12	42058549;11	05785468;10	59815644;40	47502068;8	325946097;11	49643919;12	47115696;8	638291062;189	7581864;1;7	150923004;1;27	53317616;1
KRT19;1;25	53580281;873	9971341;28	50047181;1;1;39	52177221;17	73621186;1;1;1;1;93	78961762;1;1;1;1;1
KRT7;1;1;452	9970569;1168	813755;1;1;1;1;1;1;1;1;6	271137807;1;1;1;1;1
KRT8;67	02801414;352	4185015;527	556129;756	2994935;12	62664228;17	14632219;22	65819732;21	00355758;1;1;16	43617004;1;117	7891109;15	086046;1;1;1;1
KRT81;1;1;1;1;1;1;1;1;1;1;1;1;1;1;20	36317307;1;1;1
KRTAP5.8;1;1;1;157	167082;1;1;1;1;1;1;1;1;1;1;1;1;1;1
KRTCAP3;1;1;66	38897158;67	01050299;1;1;1;1;1;1;1;1;1;1;1;1;1;1
KSR1;1;1;16	56450153;1;28	61915584;11	97555031;3	027155497;1;1;1;1;1;1;1;1;49	05232786;16	13171427;1
KYNU;1;23	70020153;1;1;1;1;1;1;1;1;1;1;1;1;1;125	1342447;55	05883706;75	81942007
LAD1;1;52	35592689;62	05404308;19	5222345;1;1;1;1;1;1;1;1;45	2161716;1;1;1;1;1
LAG3;1;1;1;1;1;1;1;1;13	79658772;23	87812576;72	99644759;80	33375662;38	97420807;95	82100691;31	02884615;1;1;1
LAIR1;1;1;1;1;1;1;1;1;35	4459023;29	91390463;29	01101642;37	31957462;37	11754623;92	46234728;106	1113072;116	922826;129	3030062;63	28881435
LAIR2;1;1;1;1;1;1;1;1;1;11	3813895;39	71079392;32	16067822;26	31574304;140	5431078;136	9601737;1;1;1
LAMA2;1;1;1;1;1;1;1;104	9639187;1;1;1;1;1;1;1;1;1;1
LAMA4;1;1;23	13840886;27	32819415;30	17162854;89	55487236;58	82903393;96	88917703;1;1;1;1;1;1;1;1;1;1
LAMA5;80	04158403;12	40986819;48	91713519;9	284911138;84	10192915;81	56298969;135	3211267;41	78164705;1;1;1;1;1;1;1;1;1;1
LAMB1;1;15	80394982;143	8814014;243	151325;1;44	08986938;102	0241009;48	66775022;1;1;1;1;2	750430369;1;1;1;1;1
LAMB2;428	0347625;12	42810166;76	914027;15	24181241;225	9919215;283	4489414;159	229796;220	8235199;1;1;1;1;1;1;1;6	274471364;1;1
LAMB3;6	907673995;1;44	26895439;1;1;1;1;1;1;1;1;1;1;1;1;1;1;1
LAMC2;1;1;85	84057373;1;1;1;1;1;1;1;1;1;1;1;1;1;1;1
LAMC3;1;1;1;1;1;1;1;49	21463007;1;1;1;1;1;1;1;1;1;1
LAMP5;1;1;1;1;1;1;1;9	838769779;1;1;1;1;1;1;1;1;1;33	52925823
LAPTM5;49	32735966;1;12	20884993;1;40	54468318;46	79806753;47	00895324;27	3541424;682	0933876;653	9993146;670	2867924;708	4543894;273	5254902;513	0868838;480	0441465;802	0789807;879	0491643;1388	373626
LARGE2;1;1;8	589179389;12	96564883;1;1;1;1;1;1;1;1;1;1;1;1;1;11	68634458
LAT;1;1;10	9956899;1;13	42324404;6	133658024;1;1;262	6671145;281	4420585;261	2627011;327	380036;179	1996859;165	1191935;124	1558062;1;7	352914316;8	42385491
LAT2;1;1;1;1;1;1;1;1;1;1;1;1;33	65720203;67	98948667;213	8440791;89	6685141;116	3596172;111	863152
LAX1;1;1;1;1;1;1;1;1;41	99567747;40	76729502;31	60384994;48	28129996;1;56	26456729;63	41455534;1;1;21	35536877
LAYN;1;1;1;1;38	78378181;76	46830115;1;14	25722382;1;1;1;1;3	437649413;30	35774234;1;1;1;1
LCK;1;1;1;1;1;1;1;1;408	4340837;373	5986097;461	3866526;494	1806941;202	9514376;323	4102447;301	2988942;1;7	706270462;38	14901408
LCMT2;1;1;5	387392428;6	914195921;1;8	058730989;1;1;1;1;1;1;9	278602967;1;1;1;1;23	39490068
LCN10;1;1;1;1;1;1;1;1;1;1;1;1;1;1;1;1;1;50	38863613
LCN12;1;1;48	88102047;40	46744472;1;1;1;1;1;1;1;1;1;1;1;1;1;1
LCN2;1;1;121	4323006;1;1;1;1;1;1;1;1;1;1;1;1;1;1;1
LCP1;1;1;1;1;1;1;1;1;536	32703;565	117855;756	9856623;901	4513659;304	8216843;894	5212585;1040	103786;1133	624769;537	9790786;259	3168051
LCP2;1;1;1;1;64	89465087;23	28167286;16	35371786;13	67618309;291	7743216;374	6953456;397	2968799;462	0559834;191	9480678;389	8318292;386	1022423;337	1525435;280	014981;21	65327143
LDB2;62	19577134;1;1;1;785	6607335;376	5132387;172	6398658;13	75767984;1;1;1;1;1;1;11	33566842;1;1;1
LDB3;1;1;1;1;1;1;1;45	52262861;1;1;1;1;1;1;1;1;1;1
LDHD;8	092058175;96	72628193;16	79108888;28	32939552;1;1;1;1;1;1;1;1;18	61664971;1;1;5	532461794;1;1
LEAP2;1;32	81789344;1;1;1;1;1;1;1;1;1;1;1;1;1;1;1;1
LEF1;1;1;1;54	80671393;1;1;8	767571011;16	49758768;187	6394117;118	3119602;60	37282355;23	37802527;46	092238;5	133769992;8	811543374;1;1;1
LEPR;21	68401609;1;4	547082858;5	068059454;11	69044345;18	98517522;76	47583581;33	78819194;1;1;1;1;4	28873186;1;1;1;1;1
LGALS2;75	7902237;609	0386571;14	00632843;1;28	37646154;1;1;18	702031;1;1;15	34206101;9	036427976;209	788427;12	30636792;1;81	04315009;136	4154592;1
LGALS3;3	364019392;56	63957078;923	2925016;2583	848334;179	3664923;286	5054652;540	6626061;412	4163204;73	15738906;61	77093107;66	35385998;45	1649195;132	3045921;46	61097525;50	21213844;511	4407936;364	9210581;1
LGALS4;1;50	52407464;1;1;1;1;1;1;1;1;1;1;1;1;1;1;1;1
LGI4;1;1;1;1;1;1;1;60	07418517;1;1;1;1;1;1;1;1;1;1
LGMN;37	19827242;35	06086895;69	72786295;116	542393;79	79628202;41	55885317;28	31313209;62	63825787;1;1;1;1;8	351685946;1;1;14	22158561;413	029889;28	96115141
LGR6;1;1;1;1;1;1;1;13	25593166;1;1;11	86056598;13	20097531;1;10	83366121;27	07905259;1;1;1
LHFPL2;1;1;1;1;1;1;1;1;1;1;1;1;1;1;1;24	92693119;26	94172986;1
LHFPL6;38	51672548;1;1;1;126	4648418;140	8022993;131	6207086;564	8593782;1;1;1;1;1;1;1;1;13	61333572;1
LHX1;1;1;39	11753504;8	441615697;1;1;1;1;1;1;1;1;1;1;1;1;1;1
LHX1.DT;1;1;29	27155935;8	264532912;1;1;1;1;1;1;1;1;1;1;1;1;1;1
LHX6;1;1;1;1;1;28	38421296;1;1;1;1;1;1;1;1;1;1;1;1
LIFR;11	43870424;9	472623355;22	26303049;14	23241476;269	9618919;286	1843021;137	2851211;43	14050808;1;1;1;1;1;1;1;1;1;1
LILRA1;1;1;1;1;1;1;1;1;1;1;1;1;1;1;1;156	4897571;32	60005843;1
LILRA2;1;1;1;1;1;1;1;1;1;1;1;1;1;1;1;207	9517748;41	44259129;1
LILRA4;1;1;1;1;1;1;1;1;1;1;1;1;1;1;1;1;19	9230506;78	51283946
LILRA5;1;1;1;1;1;1;1;1;1;1;1;1;1;1;1;334	7293147;44	98702452;1
LILRA6;1;1;1;1;1;1;1;1;1;1;1;1;1;1;1;65	39032009;44	0637665;1
LILRB1;1;1;1;1;8	600849276;1;1;1;1;1;17	06866134;28	61227839;1;50	91092763;37	10641395;341	7482105;95	75286721;88	37833274
LILRB2;1;1;1;1;1;1;1;1;1;1;1;1;1;1;1;598	2261927;194	6832006;1
LILRB3;1;1;1;1;1;1;1;1;1;1;1;1;1;1;1;131	4111857;44	084723;1
LILRB4;1;1;1;1;1;1;1;1;1;1;1;1;1;1;1;58	77792831;124	046032;22	91050074
LILRB5;1;1;1;1;1;1;1;1;1;1;1;1;1;1;1;11	71025733;47	59890323;1
LIM2;1;1;1;1;1;1;1;1;1;1;1;1;1;12	16467865;28	25251451;1;1;1
LIMCH1;1;9	89056091;74	38772286;100	5922139;303	6752086;261	3934648;202	4659795;98	54109278;1;1;1;1;10	92732248;1;1;1;1;1
LIME1;1;45	33517426;9	326988704;1;1;1;1;1;128	198415;116	2886352;182	936384;233	3186827;55	75113508;53	58018231;84	06495536;1;1;19	78259653
LIMS2;357	4217964;1;7	531281805;1;495	0465026;524	0546165;513	1479694;61	71605374;8	03878656;1;1;1;1;1;1;1;1;56	6973031
LIN9;1;1;1;8	873610636;1;1;1;1;1;1;1;1;33	76908474;1;1;1;1;1
LINC00239;1;1;1;4	891239138;1;1;1;1;1;1;1;13	26830029;1;1;1;1;1;1
LINC00243;1;1;1;1;1;1;1;1;10	26122512;13	57672023;19	02871005;9	669649646;1;1;1;1;1;1
LINC00299;1;1;1;1;1;1;1;1;1;1;1;1;1;53	57524046;61	43062917;1;1;1
LINC00402;1;1;1;1;1;1;1;1;20	05148386;12	72636787;1;1;1;1;1;1;1;1
LINC00426;1;1;1;1;1;1;1;1;50	27579579;47	6083262;28	70019571;27	12693887;1;28	0822677;22	91844411;1;1;1
LINC00472;71	05319268;1;182	4060864;90	70065131;41	73491877;17	49497223;29	33335741;11	95426781;1;1;1;1;8	523523979;1;1;1;1;1
LINC00511;1;1;6	152279952;1;1;1;1;1;1;1;1;1;32	3032337;1;1;1;1;1
LINC00551;1;1;1;1;347	1762148;1;206	1576544;1;1;1;1;1;1;1;1;1;1;1
LINC00649;6	422257244;1;1;1;1;1;1;1;20	09932181;41	3461006;24	87299883;44	17786889;1;13	39902879;1;1;1;1
LINC00671;5	287037807;79	44050826;10	25927545;99	25531773;1;1;1;1;1;1;1;1;18	66199325;1;1;1;1;1
LINC00839;331	4468522;1;1;1;1;1;1;1;1;1;1;1;1;1;1;1;1;1
LINC00861;1;1;1;1;1;1;1;1;180	7962746;186	4283364;218	4441062;229	6117534;60	71856178;253	5068883;218	1795318;1;1;1
LINC00877;1;1;1;1;1;1;1;1;1;1;1;1;1;1;1;70	84743522;13	42141196;1
LINC00885;1;1;1;36	00207246;1;1;1;1;1;1;1;1;1;1;1;1;1;1
LINC00891;1;1;1;1;1;1;1;7	388120348;1;1;1;1;1;1;20	49840567;1;1;1
LINC00892;1;1;1;1;1;1;1;1;9	660128461;16	04858878;19	78308744;20	05124661;1;1;1;1;1;1
LINC00920;1;1;1;1;9	192012332;7	512478754;1;1;8	842407996;23	66967502;1;1;3	655094923;1;1;1;1;1
LINC00924;1;1;1;1;1;1;1;51	95857288;1;1;1;1;1;1;1;1;1;1
LINC00926;1;1;1;1;1;1;1;1;1;1;1;1;1;1;1;1;1;321	7777609
LINC00944;1;1;1;1;1;1;1;1;9	911593462;24	74827358;28	10461598;33	37726664;5	538692058;14	66359382;14	53725739;1;1;1
LINC00954;1;1;1;1;1;1;1;1;14	07085995;1;1;1;21	15132842;8	10909613;1;1;1;1
LINC00957;1;1;1;3	533554699;1;1;1;1;15	16431977;1;1;9	742163108;1;1;1;1;1;11	37270751
LINC00958;1;23	86525638;50	52391748;24	65854205;1;1;1;1;1;1;1;1;5	538692058;1;1;1;1;1
LINC00996;1;1;1;1;1;1;1;1;1;1;1;1;7	041612548;23	14164879;1;1;18	26031464;1
LINC01094;1;1;1;1;1;1;1;1;1;1;1;1;1;1;1;1;19	05843438;1
LINC01116;1;1;78	26993597;40	58477573;10	02024783;23	3383326;45	25376569;50	21018096;1;1;1;1;1;1;1;1;1;1
LINC01138;1;1;1;1;1;1;1;1;14	19889436;1;1;9	829348157;1;29	78112746;1;1;8	538335162;1
LINC01146;1;1;1;1;1;1;1;1;1;1;1;1;1;11	26381696;23	12564639;9	711273054;1;1
LINC01187;1;1;1;324	4077642;1;1;1;1;1;1;1;1;1;1;1;1;1;1
LINC01215;1;1;1;1;1;1;1;1;20	83961243;1;1;1;1;1;1;1;1;21	81732007
LINC01230;1;1;1;38	02571835;1;1;1;1;1;1;1;1;1;1;1;1;1;1
LINC01320;1;115	1094353;223	1231853;13	69168484;1;1;1;1;1;1;1;1;55	17906036;1;1;1;1;1
LINC01480;1;1;1;1;1;1;1;1;1;1;1;1;28	36657378;1;1;1;20	45550545;45	5055606
LINC01503;1;1;96	51376572;1;1;1;1;4	079017395;1;1;1;1;1;1;1;17	77997383;12	76074657;1
LINC01510;5	728038783;129	935626;1;1;1;1;1;1;1;1;1;1;40	26682389;1;1;1;1;1
LINC01544;1;1;1;32	72272642;1;1;1;1;1;1;1;1;1;1;1;1;1;1
LINC01550;1;22	80130222;7	916732755;1;1;1;1;1;33	32431942;36	8270737;31	00442166;48	08058165;64	49671899;1;1;1;1;1
LINC01588;9	031409483;1;1;1;1;1;1;1;1;25	07997901;15	86507399;9	217301981;1;6	799723902;17	28383977;1;1;1
LINC01606;1;1;65	462988;1;1;1;1;1;1;1;1;1;1;1;1;1;1;1
LINC01678;1;1;1;1;1;1;1;1;14	59261223;17	27926996;1;1;3	804804118;1;1;24	82952931;21	52002524;34	22433468
LINC01684;1;1;1;1;1;1;1;1;1;1;1;1;1;25	12622904;21	62454026;1;1;1
LINC01781;3	364019392;67	98498503;7	72646165;7	665634706;1;1;1;1;1;1;1;1;33	14022541;1;1;1;1;152	356214
LINC01802;1;1;1;26	57016593;1;1;1;1;1;1;1;1;1;1;1;1;1;1
LINC01857;1;1;1;1;1;1;1;1;1;1;1;1;1;1;1;1;4	253815515;35	12466806
LINC01871;1;1;1;1;1;1;1;1;36	1961952;47	77276613;71	79279091;66	26597265;41	78142624;92	83274877;26	74951331;1;9	097068694;1
LINC01874;1;33	52822957;1;1;1;1;1;1;1;1;1;1;19	21071513;1;1;1;1;1
LINC01934;1;1;1;1;1;1;1;1;21	58514255;44	9025753;19	60242838;34	29819501;8	370758242;26	72112848;12	93567613;1;1;1
LINC02084;1;1;1;1;1;1;1;1;1;12	84905692;18	68374248;40	20709168;1;32	88737736;33	35272817;1;1;1
LINC02166;1;1;1;1;1;1;1;1;1;1;1;1;22	43389517;1;1;1;1;1
LINC02273;1;1;1;1;1;1;1;1;67	65118774;68	28078149;28	87159003;26	4510254;8	94397665;9	875419549;16	61077864;1;1;1
LINC02274;45	95007778;66	54128218;1;1;1;1;1;1;1;1;1;1;5	544017795;1;1;1;1;1
LINC02294;15	18411635;101	1952845;1;1;10	53769287;1;1;1;1;1;1;1;27	00752322;1;1;1;1;1
LINC02303;1;56	87551548;1;1;1;1;1;1;1;1;1;1;8	842203165;1;1;1;1;1
LINC02381;1;1;138	7723483;82	69914219;5	326190484;16	11081315;19	68989382;38	27508404;1;1;1;1;1;1;1;1;19	15149666;1
LINC02384;1;1;1;1;39	20851294;20	80135114;1;1;1;1;30	7591665;17	82719684;1;77	72605702;101	2240404;18	04233161;1;1
LINC02397;21	82232519;1;1;1;1;1;1;1;1;1;1;1;1;1;1;1;1;157	3147973
LINC02432;1;1;4	755713481;7	364926421;1;1;1;1;1;1;1;1;1;1;1;140	1876603;5	473643225;1
LINC02446;1;1;1;1;1;1;1;1;1;37	32039567;140	5297674;374	796974;131	1594431;103	8491948;35	17558622;1;1;1
LINC02532;5	728038783;105	1729208;122	672989;6	266782807;1;1;1;1;1;1;1;1;58	25425322;1;1;1;1;1
LINC02554;1;1;1;31	0099379;1;1;1;1;1;1;1;1;1;1;1;1;1;1
LMCD1;6	907673995;29	55617603;6	595547922;2	066332931;82	96952102;225	353545;316	274058;26	91789678;1;1;1;1;28	57700335;1;1;1;1;1
LMO2;1;1;1;1;138	8579874;241	8659604;78	22186242;1;1;1;1;1;4	28873186;1;1;58	64497062;48	69578835;1
LMOD1;1;1;1;1;1;1;1;147	4277911;1;1;1;1;1;1;1;1;1;1
LMX1B;47	39564565;1;1;1;1;1;1;1;1;1;1;1;1;1;1;1;1;1
LOX;143	1957544;1;1;1;1;1;1;65	91084817;1;1;1;1;1;1;1;1;1;1
LPAR2;1;1;18	80066783;4	364762215;1;1;1;1;47	03049304;43	93692174;24	13309622;31	91991269;7	057252102;1;1;7	170159751;1;1
LPAR5;1;1;1;1;1;1;1;1;1;12	05288677;20	47448964;20	26412646;17	1177144;18	84142458;23	01656542;1;16	86876045;44	26327208
LPCAT2;118	4434695;1;22	54469096;3	348291013;1;1;114	4869024;6	390130003;1;1;1;1;54	16619042;1;1;89	65803237;70	05947331;1
LPL;64	29557093;1;1;1;1;1;16	78971953;25	17751016;1;1;1;1;1;1;1;27	3695391;11	12058432;1
LRP1;12	46955667;1;20	31560776;1;30	96862849;16	28775152;1;278	7607046;1;1;1;1;7	070238376;1;1;147	8293274;154	7474576;1
LRP2;29	03498117;334	2013986;4	825908425;1;1;1;6	06032119;11	66048463;1;1;14	63145969;1;43	27932439;8	18260315;1;7	752058834;11	46099781;1
LRP5;1;1;8	519484156;2	45017189;47	22518776;116	4289658;11	9791175;3	187915803;1;1;1;1;1;1;1;1;1;1
LRRC2;44	30468789;1;10	77768308;1;1;1;1;7	228382469;1;1;1;1;1;1;1;1;1;1
LRRC25;1;1;1;1;1;1;1;1;1;1;1;1;1;1;1;299	2941029;80	29136742;1
LRRC32;1;1;1;1;201	0103923;397	5424126;341	8575488;137	1640834;1;1;1;1;1;1;1;1;1;1
LRRC75B;1;33	11912872;22	52198494;1;1;1;1;1;1;1;1;1;1;1;1;1;1;1
LRRC8A;12	31873006;1;10	1371506;7	89933593;80	89969708;94	75719807;163	7536502;10	20459823;12	39819523;1;1;1;19	93544619;21	50416456;21	26662702;1;1;1
LRRK1;1;1;1;1;1;3	1458913;1;1;1;1;1;1;1;1;1;36	08895572;31	90923468;1
LRRK2;1;17	02478813;56	78311894;1;14	3888727;17	21737268;5	230116664;8	228577605;1;1;1;1;1;1;1;205	9469914;59	1357388;14	44202619
LRRN4CL;1;1;1;1;1;1;1;49	46324445;1;1;1;1;1;1;1;1;1;1
LSP1;3	364019392;27	48934832;8	35133259;1;5	882294118;1;1;193	1796561;425	2034218;506	4077492;618	1144343;726	5386646;301	471917;676	6584334;776	8003737;736	9099358;482	2957938;576	7260873
LST1;1;1;1;1;16	85781898;1;3	890245876;1;9	622523151;16	26474742;20	10596579;9	40756833;38	84767706;1;18	24502911;1907	909028;588	8146929;11	49535546
LTA;1;1;1;1;1;1;1;1;51	04731071;25	37550526;23	41273638;18	86186044;1;16	11705183;14	95646515;1;1;19	625004
LTB;1;1;38	66250722;1;1;1;1;11	85138771;1877	769534;1259	983806;532	4077703;266	5093493;188	4344519;120	9987441;107	6468524;91	72740944;77	34786802;1412	224304
LTB4R2;1;1;1;1;1;13	34593193;1;1;1;1;20	22754248;6	245376692;7	490434358;1;1;1;1;1
LTBP1;1;1;1;1;27	97452683;52	36563177;56	84891717;220	2926271;1;1;1;1;1;1;1;1;1;1
LTBP2;30	29094505;1;4	71594111;1;1;1;1;58	4510934;1;1;1;1;1;1;1;1;1;1
LTC4S;3	364019392;20	87716641;4	302808077;1;74	88309728;76	08323632;150	6856839;1;9	468370695;1;1;1;104	913178;1;1;1;112	8844973;1
LTF;1;1;434	1452827;17	48485691;15	73115067;24	90361346;12	67396022;1;1;1;1;1;1;1;1;1;1;1
LTK;1;1;1;1;39	52865824;1;1;1;1;1;1;1;1;1;1;1;1;1
LUM;1;1;1;1;1;1;1;1299	89884;1;1;1;1;1;1;1;1;1;1
LY86;1;1;1;1;1;1;1;1;1;1;1;1;39	35809106;1;1;116	3697321;184	4513133;161	3205844
LY9;1;1;1;1;1;1;1;1;92	33828854;98	28680367;131	8867879;128	1465101;23	2844947;77	94588833;73	77181669;1;1;75	54738197
LY96;1;1;1;1;58	43480186;66	8208995;48	717447;7	221622693;23	28828637;24	57902188;1;1;23	52224095;1;1;78	52593814;130	6890039;20	91712519
LYG1;3	364019392;58	02274196;3	167468458;7	31218268;1;1;1;1;1;1;1;1;8	371721152;1;1;1;1;1
LYN;1;1;6	797118229;4	237863341;20	78553243;31	08863003;20	78739228;1;1;1;1;1;11	96422948;26	9431921;41	20648729;217	8428617;94	83045449;39	63352434
LYPD2;1;1;1;1;1;1;1;1;1;1;1;1;1;1;1;86	82476281;1;1
LYVE1;1;1;1;1;1;89	93096185;1;1;1;1;1;1;1;1;1;1;44	54399397;1
LYZ;1;1;17	45992757;1;1;1;3	890245876;1;1;1;1;1;1;1;1;2717	142012;3100	614848;4	906566984
MACC1;1;12	74335282;43	73355913;17	7140862;1;1;1;1;1;1;1;1;2	753858016;1;1;1;1;1
MAD2L1;1;1;1;1;1;1;3	891451293;10	00619747;10	23252765;17	23988955;11	78743826;17	02304327;85	83434528;1;1;1;1;1
MAFB;406	4136522;1;10	05659381;29	09026194;1;10	28508357;1;6	08961148;1;1;1;1;1;1;1;372	833636;322	6517548;1
MAFG.DT;1;1;5	455244532;1;1;1;24	89968299;1;1;1;1;1;28	91789929;1;1;1;1;1
MAG;1;1;1;31	42249903;1;1;1;1;1;1;1;1;1;1;1;1;1;1
MAGI1;1;12	89196987;32	2539576;179	3937669;51	92636032;20	91270566;71	48021869;8	070666987;1;1;1;1;5	870312447;1;1;1;1;1
MAGI2;312	6971669;1;7	572770392;1;1;8	800950644;1;28	84552162;1;1;1;1;1;1;1;1;1;1
MAGI2.AS3;1239	019443;1;3	540936679;1;1;1;1;1;1;1;1;1;1;1;1;1;1;1
MAGI3;123	5999507;1;22	73851191;34	89189334;13	4110029;25	08363327;3	891451293;1;1;1;1;1;1;1;1;1;1;1
MAL;55	00790595;11	89397478;1078	791303;1060	871935;1;1;1;20	74390157;198	917919;117	6731347;10	47835719;1;8	317252054;1;1;1;1;1
MAL2;228	9440893;1;70	97670332;46	48969502;1;1;1;1;1;1;1;1;5	868139243;1;1;1;1;1
MALL;97	65471931;1;1;1;35	59514564;170	3706423;142	3364088;1;1;1;1;1;1;1;1;1;1;1
MAOA;34	97865024;235	6758455;73	22735258;28	29762202;21	59876528;10	4540944;1;30	5577721;1;1;1;1;96	67264072;1;1;6	9275499;1;1
MAOB;9	574736822;119	7386248;40	7027604;1;1;1;1;15	505732;1;1;1;1;141	1778019;1;1;1;1;1
MAP1A;11	43870424;1;13	02433683;1;1;1;3	306849694;107	027799;1;1;1;1;18	26808591;1;1;1;1;46	83397838
MAP1B;233	3217071;1;1;1;56	72596311;51	21636224;185	1245321;430	4557176;1;1;1;1;1;1;1;1;1;1
MAP3K6;3	364019392;1;12	21831402;1;123	7225998;102	6549791;138	2424616;24	76648777;1;13	36832516;11	08297819;10	61831741;1;1;17	25806563;1;1;1
MAP3K7CL;1;1;1;1;1;1;1;73	50688959;1;1;1;1;1;1;1;14	09423548;1;1
MAP4K1;1;1;1;1;1;1;1;1;69	06991418;74	30903626;88	90809618;118	6620863;66	05688419;80	39709544;49	81864849;16	75998774;28	8300991;89	81296943
MAP4K3.DT;16	83519302;1;17	47828842;44	76130886;1;1;9	38360072;1;1;1;1;1;4	797224132;1;1;1;1;1
MAP6;86	8739047;1;1;1;12	70065377;1;1;1;1;1;1;1;1;1;1;1;1;1
MAP7;27	57237365;141	6764141;71	60555103;68	9232049;16	30910284;1;1;1;1;1;1;1;53	75611885;1;1;1;15	25617891;1
MAPK10;83	36871422;19	22984254;66	30902137;39	80710825;1;1;1;33	40747936;1;1;1;1;1;1;1;1;1;1
MAPRE3;38	79044828;10	9925808;23	484731;96	18980729;8	426464917;16	57908937;9	854429642;12	62387508;1;1;1;1;14	12002477;1;1;1;1;1
MAPT;99	02298192;71	46775993;8	171320083;1;7	662284869;1;1;1;1;1;1;1;9	458263336;1;1;1;1;1
MARCH1;1;1;1;1;1;1;1;1;1;1;1;1;1;1;1;155	9524488;191	2220606;208	2774933
MARCH10;1;1;1;120	9159683;1;1;1;1;1;1;1;1;1;1;1;1;1;1
MARCH2;1;1;5	909508574;3	555142501;1;1;1;1;7	253377203;1;1;1;1;1;22	25045461;1;1;13	54421587
MARCKS;45	95007778;1;13	2419379;53	85190182;24	21202141;187	7139276;27	03257763;107	0299771;1;1;1;1;9	769777534;1;1;136	4218654;236	1566112;41	30677005
MARCO;1;1;1;1;1;1;1;1;1;1;1;1;1;1;1;50	13123226;22	32613994;1
MARVELD2;6	913389849;1;58	7706627;21	29237454;1;1;1;1;1;1;1;1;9	630750028;1;1;1;1;1
MATK;1;1;1;1;57	35082876;1;1;1;12	24284472;24	15471385;132	0471769;146	4123565;37	97333632;223	4549716;299	726756;1;6	290219253;1
MATN2;1;1;8	398513058;1;29	95440031;146	2502258;55	92285337;124	0710092;1;1;1;1;1;1;1;1;1;1
MCAM;1;1;1;1;17	9752506;96	42493898;86	01344068;264	9593548;1;1;1;1;1;1;1;1;1;1
MCCD1;1;129	1678125;68	48156211;162	3196553;1;1;1;1;1;1;1;1;16	68440633;1;1;7	741035143;1;1
MCF2L;1;16	3197229;15	13155558;35	54320352;31	82081802;82	08557474;46	55824933;1;1;1;1;1;1;1;1;1;1;1
MCM10;1;1;1;1;1;1;1;1;1;1;1;1;23	35970929;1;1;1;1;1
MCM2;9	669665581;1;1;1;1;12	47596393;12	67396022;1;1;1;1;1;52	53852254;17	80734029;1;9	616419496;1;1
MCM4;1;1;23	69136367;13	03358414;1;5	125561843;1;25	70597923;1;1;1;1;34	41623228;1;1;1;6	628882586;1
MCM8;1;1;12	22784489;22	02388443;1;1;1;1;1;1;1;1;9	437859818;23	54972031;1;1;1;1
MCOLN2;1;1;1;1;1;1;1;1;21	98342003;16	00377922;24	48612904;51	23732693;8	370758242;20	03150143;11	84964525;1;21	61978753;9	685348812
MCTP1;3	364019392;1;8	703824998;1;1;1;148	7772247;1;1;1;1;1;39	38815792;1;1;143	7624784;88	37774121;1
MCTP2;1;1;3	956350166;1;1;1;1;1;23	987622;30	05822698;55	59041907;54	41729069;30	75083026;234	1472638;307	3507022;9	461619513;1;97	51041943
MECOM;1;1;255	2414454;75	49917621;22	5684855;18	2271919;240	5436717;44	73818288;1;1;1;1;1;1;1;1;1;1
MED14OS;21	82232519;1;1;43	06996486;1;1;1;13	29986969;1;1;1;1;9	458263336;1;1;7	282782485;1;1
MEF2C;5	287368411;1;17	77003772;27	2103523;216	6065237;212	3983639;144	910464;169	73417;1;1;1;1;1;14	42164659;11	81859825;136	9373129;170	3957231;230	3251331
MEF2C.AS1;1;1;1;1;14	20746743;1;1;1;1;1;1;1;1;1;1;1;6	19269984;23	87715979
MEFV;1;1;1;1;1;1;1;1;1;1;1;1;1;1;1;60	95419126;19	73222825;1
MEG3;1;1;1;1;115	7839962;20	2241958;16	20531954;95	53611978;1;1;1;1;1;1;1;1;1;1
MEI1;1;1;1;1;1;1;1;1;39	59631806;38	12045847;27	73174126;26	74649567;5	129660223;54	54620533;28	6966102;1;1;9	320893877
MEIS2;3	364019392;1;1;1;496	9382437;398	7571077;432	3969653;138	0705938;1;1;1;1;7	037677711;1;1;1;1;1
MELK;1;1;1;1;1;1;1;1;1;1;1;1;53	21550254;1;1;1;1;1
MEOX1;1;1;1;1;1;1;40	91021543;1;1;1;1;1;1;1;1;1;1;1
MERTK;1;1;8	940413051;26	67738633;1;1;11	9969136;14	46816938;1;1;1;1;1;1;1;27	11301949;62	08621775;1
MEST;1;11	97282423;70	15089437;5	107032033;1;1;1;27	10681457;1;1;1;1;7	070238376;1;1;1;9	331510026;1
MET;1;18	30519492;132	5236909;19	64059645;30	32414302;16	64554388;51	87380272;1;1;1;1;1;30	12559876;1;1;1;1;1
METTL7B;3	364019392;30	14798527;1;1;1;1;1;1;1;1;1;1;1;1;1;1;1;1
MFAP4;19	66450918;1;1;1;1;1;1;897	8764172;1;1;1;1;1;1;1;1;1;1
MFAP5;1;1;1;1;1;1;1;217	8213121;1;1;1;1;1;1;1;1;1;1
MFGE8;71	75617714;1;1;2	224625342;40	30009659;38	73048114;29	27501058;581	5066933;20	45360687;1;1;1;1;1;14	8300921;1;1;1
MFSD4A;1;1;81	63474492;3	17032347;1;1;3	309939251;1;1;1;1;1;6	482114742;1;1;1;1;1
MGAM;1;23	24227057;1;1;1;1;1;1;1;1;1;1;1;17	72458078;46	94220095;1;1;1
MGLL;5	338174527;111	2207314;392	029937;130	1984786;82	21877852;194	762077;200	4180744;148	5646437;1;1;13	06136587;1;38	92901853;1;1;46	35450443;80	86648395;1
MGP;149	27829;1;41	9487596;1;1518	465642;957	7213711;1375	714224;8728	459924;1;1;1;1;1;1;1;8	444017036;35	94736654;1
MGST1;38	59511762;633	3898079;65	35695451;18	86290783;35	38884071;12	69112171;22	65819732;133	0563138;8	052051804;1;12	3195587;7	321988723;162	2713833;11	09812085;1;36	40149905;19	38508806;1
MIAT;1;1;1;1;1;1;1;1;20	4458575;22	20965317;11	08779916;13	24995891;1;15	55064101;15	72007045;1;1;1
MILR1;1;1;1;1;1;1;1;1;1;1;1;1;1;1;1;25	88118953;56	39428889;27	66049728
MINDY1;1;14	65934041;12	63237061;159	8665595;11	08159015;15	00762994;3	306849694;17	46224504;1;1;1;1;26	0065745;1;1;11	79667093;28	03841316;1
MIOX;31	73225209;1595	007518;52	74537783;13	79433715;84	4840998;38	81364184;6	056809304;26	47843856;9	957308034;9	002680051;27	0096907;12	54503821;312	9087697;21	84060103;1;39	13996992;4	777381767;1
MIR155HG;1;1;18	06829794;1;1;17	00913918;32	44693502;1;28	19426873;25	65419112;43	81635033;35	24192805;31	76479117;123	1010269;58	35302159;14	16929617;21	12367026;30	3342823
MIR181A2HG;1;1;1;1;1;1;1;1;1;1;1;1;1;1;21	45127717;1;1;1
MIR4422HG;1;1;1;1;1;1;1;1;1;1;1;1;1;11	09911249;1;1;1;1
MKI67;1;1;1;1;1;1;35	67507219;1;1;1;1;1;176	9214283;14	45930479;1;1;1;1
MLC1;1;1;1;1;1;1;1;1;1;1;1;1;1;16	43598153;69	53474043;1;1;1
MLF1;1;28	77013419;54	65076044;24	14275206;1;10	84006192;1;14	72629348;1;1;1;1;55	96084608;1;1;1;1;1
MLLT11;1;1;15	25281202;1;1;1;1;8	817354383;1;1;1;13	16183478;1;1;28	02228896;7	973418786;6	200966628;1
MMACHC;6	422257244;1;4	976525015;41	22067926;1;1;3	406638888;1;1;1;1;1;24	05536039;1;1;1;1;1
MME;2301	532969;88	6329875;1;1;1;1;1;19	13397462;1;1;1;1;2	750430369;1;1;1;1;1
MMP2;1;1;1;1;1;1;213	4148017;320	7187371;1;1;1;1;1;1;1;1;1;1
MMP23B;55	00790595;1;1;1;1;1;1;35	51715572;1;1;1;9	429332287;1;15	76218192;25	1249686;1;1;1
MMP28;47	52784618;1;1;1;10	53418976;24	1197714;84	84121064;1;1;1;1;1;1;1;1;1;1;1
MMP7;1;20	24775112;554	2129222;88	47833498;1;1;1;1;1;1;1;1;31	25167412;1;1;1;1;1
MMP9;1;1;1;1;1;1;1;1;1;1;1;1;1;1;1;1;146	6399215;1
MMRN2;1;1;1;1;168	7897687;421	7253561;348	7693077;1;1;1;1;1;1;1;1;1;1;1
MND1;1;1;1;1;1;1;1;1;1;1;1;1;35	56205657;1;1;1;1;1
MNDA;1;1;1;1;1;1;1;1;1;1;1;1;1;1;1;260	6976824;268	8131775;23	47236728
MNS1;1;9	618675301;34	77439387;1;1;1;1;1;1;1;1;1;6	261574048;1;1;1;1;1
MOB3B;1;9	145814479;15	07945756;8	500232861;23	76441357;1;9	745360257;19	81136239;1;1;1;1;7	068191683;1;1;1;10	32426219;42	83326958
MORN5;1;1;1;1;1;1;1;1;1;1;1;1;27	20929534;1;1;1;1;1
MOXD1;59	13859856;1;7	127101557;1;1;1;1;126	3632578;1;1;1;1;1;1;1;1;1;6	118887629
MPEG1;1;1;1;1;1;1;1;1;1;1;1;1;1;1;1;292	5270941;153	7693386;99	67444457
MPP5;396	4860789;35	3298759;28	01714584;51	25478589;31	74047158;19	09739557;37	49580617;21	98988315;1;1;1;1;22	88573147;9	579526625;1;10	61825277;1;12	8520827
MPP7;1;13	40151193;37	76747308;101	3041095;1;1;1;1;17	6690298;13	87785759;19	46631362;1;1;12	42384804;22	82347708;7	804025536;1;1
MPPED2;1;1;18	54167187;75	14630332;17	52664561;1;19	94351782;4	791952555;1;1;1;1;5	986027155;1;1;1;1;1
MPZL2;1;1;31	81093809;8	666234843;37	48275571;79	45209497;47	65655034;1;1;1;1;1;1;1;1;1;1;1
MPZL3;1;1;10	88918431;7	675769892;1;1;1;1;23	27791692;24	18607156;17	51419781;21	00106982;1;17	12343551;1;1;1;1
MRC1;1;1;1;1;46	34668528;18	04136827;1;1;1;1;1;1;1;1;1;59	22054088;325	5479904;1
MRC2;141	852108;1;4	728496112;1;1;27	89448829;8	068707588;148	7184576;1;1;1;1;1;1;1;1;6	964163106;1
MRGPRF;168	5111104;1;1;1;1;1;1;44	5225462;1;1;1;1;1;1;1;1;1;1
MRPL20.AS1;70	22128562;1;1;1;1;1;1;1;1;1;1;1;1;1;1;1;1;1
MRTFA;1;1;8	751229854;21	41813226;1;1;1;1;1;1;1;14	27140751;1;24	53581716;1;14	91793033;2	008216726;1
MRVI1;1;1;1;5	462088676;1;1;1;144	6544279;1;1;1;1;1;1;1;20	77852896;1;1
MS4A1;1;1;1;1;1;1;1;1;1;1;1;25	84670707;83	00349779;1;1;1;1;1202	389808
MS4A14;1;1;1;1;1;1;1;1;1;1;1;1;1;1;1;26	42152146;15	12944624;1
MS4A4A;1;1;1;1;1;1;1;1;1;1;1;1;1;1;1;77	33820769;275	0466798;1
MS4A4E;1;1;1;1;1;1;1;1;1;1;1;1;1;1;1;12	18221571;32	89270095;1
MS4A6A;1;1;23	99319648;1;1;1;1;1;1;1;1;1;17	98288503;1;1;362	5379777;1018	590244;25	7868492
MS4A7;1;1;1;1;1;1;1;1;1;1;1;1;1;1;1;915	3037527;524	5338157;9	727251452
MSC;1;1;1;1;1;1;1;25	26414741;1;9	685583378;24	98964132;38	38807814;5	984346024;14	90909087;1;1;1;1
MSC.AS1;1;1;1;1;1;1;1;17	51589825;1;1;31	00540086;17	95567916;13	09583635;12	88946823;1;1;1;1
MSR1;1;1;1;1;1;1;1;1;1;1;1;1;1;1;1;26	56248713;125	1670633;1
MSRB3;62	42970857;1;1;1;47	19512924;25	60476712;62	93764917;124	6736295;1;1;1;1;5	544017795;1;1;1;1;1
MSX1;1;1;1;1;1;1;42	76557483;1;1;1;1;1;1;1;1;1;1;1
MT1A;1;1;1;1;1;1;1;105	1634477;1;1;1;1;1;1;1;1;1;1
MT1F;533	6033564;3146	139919;377	1290269;92	27345769;72	27339931;94	76384172;44	98271693;134	7282874;51	67929097;82	4102223;70	73666388;117	5209796;378	4739282;87	20034925;53	05502419;61	4689688;121	8237569;37	71613942
MT1G;3268	158231;23758	64046;737	0393354;1329	192701;738	3468463;525	3806733;273	8395683;808	7316697;186	2488639;325	7516736;167	4732497;126	3075175;1377	160876;220	1240774;121	087768;307	5492337;1096	888011;27	8591978
MT1H;385	1819918;4114	245975;129	3938429;173	619302;102	4905071;84	03895965;6	423296583;107	9256976;24	96191986;42	22000208;33	97064976;22	54474023;246	1374573;24	33706751;13	16651915;61	25837826;218	6255412;6	248000679
MT1M;5	287037807;103	7997888;20	56693836;1;197	1940027;223	1685305;204	0513674;225	8607542;1;1;1;1;40	65842461;1;1;1;1;1
MTMR1;5	287368411;1;1;1;1;1;1;1;1;1;16	27640254;1;1;1;1;14	29255467;1;1
MTMR8;1;1;1;1;1;1;1;1;1;1;1;1;3	804804118;22	08390017;1;1;1;1
MTRES1;111	3507211;1;6	530953141;13	97702744;1;1;1;1;1;1;1;1;1;1;1;1;1;1
MTSS1L;29	17275814;1;5	008606344;1;37	01759083;61	61170992;1;17	47260762;1;1;1;1;1;1;1;1;1;1
MTURN;1;1;105	6608437;17	02100285;30	15777161;16	51958252;42	1878174;19	55880825;1;1;1;1;3	680397716;1;1;1;1;1
MTUS1;55	00790595;17	22533571;23	27192465;31	20419592;196	063101;119	7465042;282	8621013;52	54613079;1;1;1;1;1;1;1;1;1;1
MUC1;1;1;656	4511292;153	9284069;1;1;1;1;1;1;1;1;1;1;1;1;1;1
MUC15;1;1;40	78356436;14	56423208;1;1;1;1;1;1;1;1;1;1;1;1;1;1
MUC20;1;1;69	80614945;696	435776;1;1;1;1;1;1;1;1;1;1;1;1;1;1
MUC3A;1;1;32	09703327;1;1;1;1;1;1;1;1;1;1;1;1;1;1;1
MXD1;1;1;4	286266801;6	445419679;1;7	626127842;1;9	963748932;1;1;19	62830973;1;21	16446132;14	7599061;20	87622231;98	74663421;25	89421344;1
MXD3;1;1;1;1;1;1;22	65327761;1;1;1;1;1;59	13850523;1;1;20	88193003;1;1
MXRA8;352	2583106;1;1;1;1;1;1;280	0761628;1;1;1;1;1;1;1;1;1;1
MYBL1;1;1;1;1;1;1;1;1;22	47680866;18	19895487;46	71376818;47	51323839;21	3316039;93	54480994;88	07199839;1;1;1
MYCT1;1;1;1;1;161	9398211;133	1646298;143	2263636;1;1;1;1;1;1;1;1;1;1;1
MYH10;9	669665581;15	91811601;91	62907308;8	848014547;1;25	12217361;29	53748321;121	2000057;1;1;1;1;5	875130237;1;1;1;1;1
MYH11;1;1;1;1;1;8	008176335;6	85575076;963	7842924;1;1;1;1;1;1;1;1;1;1
MYH14;1;1;43	03482412;16	25410027;1;1;1;1;1;1;1;1;3	437649413;1;1;1;1;1
MYH8;1;36	27901189;1;1;1;1;1;1;1;1;1;1;1;1;1;1;1;1
MYL9;3179	783434;43	47413585;53	35646553;14	62368011;78	00179334;146	0809865;386	5321505;3347	954805;1;1;1;1;78	19622143;1;1;1;16	38629899;1
MYLK;249	4030243;14	52513277;22	93051225;10	08169733;314	1594221;171	5030738;60	90024467;514	163044;1;1;1;1;1;1;1;1;12	67876631;1
MYLK3;87	35292931;1;1;1;1;1;1;1;1;1;1;1;1;1;1;1;1;1
MYLPF;1;1;1;1;1;1;1;1;1;1;1;1;1;16	60995364;1;1;1;1
MYO10;1;1;39	97705325;82	05476617;41	44789611;79	66254998;25	08840985;4	57545243;1;1;1;1;17	10327177;1;1;1;1;1
MYO1B;236	793265;1;52	36598846;19	95801878;1;38	81069713;84	78482034;105	2009872;1;1;1;1;7	297875811;1;1;1;1;13	47308112
MYO1D;235	1583174;1;38	88262081;19	55838;1;14	49230982;4	431133059;44	60014502;1;1;1;1;1;1;1;1;1;1
MYO1E;468	6527728;1;29	64907106;14	9097649;107	2973667;26	53683088;67	1415015;84	28562921;1;1;1;1;21	7320036;1;1;22	09440661;28	67960912;32	37977333
MYO1F;1;1;1;1;1;1;3	530160595;1;68	66548029;76	514146;129	6953792;173	2683904;20	5203852;192	9107376;189	420909;204	5432352;130	1225953;40	2587753
MYO1G;1;1;1;1;1;1;1;1;143	8828745;144	3671824;162	9953157;186	0282784;34	70988981;185	6803358;175	165275;190	7009712;23	63380869;102	625851
MYO5C;131	8429037;1;26	65395377;38	47806855;1;20	21908866;137	7072522;1;1;1;1;1;1;1;1;1;1;1
MYO7B;55	00790595;19	35963047;1;1;8	495790407;1;59	04551439;1;1;1;1;1;1;1;1;1;1;40	40267801
MYOC;1;1;1;1;1;1;1;235	5182475;1;1;1;1;1;1;1;1;1;1
MYOF;43	72573861;1;70	25065646;15	91211328;21	17885019;45	71837961;117	0025006;37	03437246;1;1;1;1;1;1;1;207	8256024;75	40317291;1
MYOM1;1;1;1;1;1;1;1;55	07321628;1;1;1;1;1;1;1;1;1;1
MYOM2;1;13	57754952;1;1;1;1;1;14	23177596;1;17	17066379;15	29489853;1;39	36186441;72	37160123;121	4151795;1;1;1
MYOM3;9	031409483;36	88639301;1;1;1;1;7	956897569;1;1;1;1;1;17	47599037;1;1;1;1;1
MYOZ2;73	95391081;1;1;1;1;1;1;1;1;1;1;1;1;1;1;1;1;1
MZB1;1;1;1;1;1;1;1;1;1;1;1;9	234901885;1;1;1;1;1;199	9449157
MZF1.AS1;1;1;1;1;1;1;1;1;11	37673578;1;1;1;10	73627849;1;11	02163001;1;1;1
NAIF1;3	364019392;1;3	62027735;2	225112921;10	79673032;1;28	07534228;1;1;1;1;1;1;1;6	784827662;1;1;22	21946526
NAIP;8	910887445;1;8	541922212;12	4071307;9	314367503;17	36202588;3	890245876;1;8	058420658;23	24941386;1;7	320396013;22	84989041;9	583303843;1;106	9987701;177	7635127;1
NAPSA;1;45	91796459;50	29378512;1;1;1;3	890245876;1;1;1;1;1;31	29511768;1;1;49	62797343;85	96320672;132	1812966
NAT8;81	37665932;809	7934142;33	87227894;3	935177057;35	844623;28	61315859;9	364684127;33	75791306;6	039692258;14	90463817;23	31924784;17	06381666;161	9428069;4	49522154;10	18295009;28	32488;21	34407609;1
NAV1;17	56472057;1;16	89484327;1;97	18412742;72	17213787;111	5897064;19	42251603;1;1;1;1;1;1;1;12	16998657;29	31187693;1
NAV2;1;1;118	4035436;31	23765362;1;16	15660188;18	17974218;17	97587811;1;1;1;1;40	26682389;1;1;1;1;1
NCAM1;17	90365488;1;1;1;1;1;1;1;1;1;1;1;1;58	7822255;96	67256665;1;1;1
NCAPG;1;1;1;1;1;1;1;1;1;1;1;1;68	25203825;1;1;1;1;1
NCAPH;1;1;1;1;1;1;1;1;1;1;1;1;68	39280122;1;1;1;1;1
NCCRP1;1;1;1;136	2548738;1;1;1;1;1;1;1;1;1;1;1;1;1;1
NCF1;1;1;1;5	878855736;1;1;1;1;115	6073414;106	0501982;69	89600573;67	67114171;32	38567016;11	85765398;19	6166725;580	1878835;258	0144289;610	9434438
NCF2;1;1;1;1;1;1;1;1;1;1;1;1;1;1;1;365	2227605;160	6684324;14	74303024
NCF4;1;1;1;1;1;1;1;1;23	15764762;27	21749522;13	09620855;1;56	99219907;1;1;90	41465315;186	6161258;88	41112641
NCKAP1L;1;1;1;1;1;1;1;1;80	31734844;77	28624141;135	2603695;73	59252948;41	75427763;91	98071217;115	1846145;171	062464;170	1200048;86	29081544
NCR1;1;1;1;1;1;1;1;1;1;1;1;15	2298493;1;129	0409217;151	0647127;1;1;1
NCR3;1;1;1;1;1;1;1;1;14	74640838;31	51075043;87	87011012;74	27089033;44	64377357;215	3581628;312	9815522;1;1;57	6538136
NDC80;1;1;1;1;1;1;1;6	407775774;1;1;1;1;46	74902855;8	282791476;1;1;1;1
NDNF;1021	914673;1;1;1;20	79045274;1;1;1;1;1;1;1;1;1;1;1;1;1
NDUFA4L2;1;1;1;1;1;1;3	406638888;632	7948915;1;1;1;1;1;1;1;1;1;1
NDUFV2.AS1;1;1;5	266135377;1;1;1;1;1;13	41231057;14	32373756;1;1;1;1;1;1;1;11	76212533
NEBL;145	9985005;1;25	13483224;23	29522325;1;1;1;1;1;1;1;1;3	043366116;1;1;1;1;1
NECAB1;118	7115754;1;1;1;1;1;1;1;1;1;1;1;1;1;1;1;1;1
NECTIN2;480	5651887;11	5691632;74	46945296;123	3215217;90	15890931;101	1225323;108	7664163;56	99790136;1;1;1;1;24	02167834;1;1;13	97440413;35	62429658;1
NEDD4L;6	935639316;43	4810704;73	91042538;340	2907917;22	90101441;7	156649475;43	07663442;1;1;1;1;1;1;1;1;1;1;1
NEFL;1;1;24	77011911;1;1;1;1;1;12	4650111;1;1;1;1;1;1;1;1;1
NEGR1;1;1;1;1;1;1;1;41	5024679;1;1;1;1;1;1;1;1;1;1
NEK2;1;1;1;1;1;1;1;1;1;1;1;1;27	2263763;1;1;1;1;1
NELL1;123	9215962;1;4	053947232;21	88695708;1;1;1;1;1;1;1;1;1;1;1;1;1;1
NELL2;1;1;1;1;1;1;1;1;81	75681694;94	7256143;82	87811732;45	8433067;31	31091217;13	95749574;1;1;1;1
NES;748	862662;1;1;1;279	505819;254	4125382;399	2603212;140	359275;1;1;1;1;17	97182426;1;1;1;1;1
NEURL1;1;1;1;27	48191054;1;1;1;1;1;1;1;1;1;1;1;32	28961104;1;1
NEURL1B;1;1;1;1;32	82840317;122	210993;30	01322466;35	17595667;1;1;1;1;18	90328906;1;1;1;1;1
NEXN;1;1;5	800767704;6	816315246;1;1;1;154	1188218;1;1;1;1;1;1;1;1;1;1
NFAM1;1;1;1;1;1;1;1;1;1;1;1;1;1;1;1;85	62234301;37	75274607;1
NFASC;490	6182678;1;1;1;1;22	73111467;1;80	05319983;1;1;1;1;1;1;1;1;1;1
NFIB;1;63	95321563;37	28675331;22	14709878;101	1921689;213	4254919;99	0389713;108	0328063;1;1;1;1;42	42823477;1;12	33057859;1;1;1
NFKBIZ;1;1;73	52686853;5	165095361;59	01090007;59	15006818;49	14476306;28	05579804;74	27611112;44	60273297;47	90379127;32	31290667;87	0782899;42	90251633;59	35917705;749	8585226;304	7270479;84	10894338
NGFR;1;1;1;9	212207452;1;1;1;61	16746527;1;1;1;1;79	10514078;1;1;1;1;1
NHEJ1;1;10	27472405;14	83976277;7	581966826;1;1;1;1;1;18	55092329;1;11	67519566;1;1;1;1;1;1
NHSL2;1;1;1;1;25	28652483;66	21887224;90	35622393;1;1;13	44245043;1;1;1;17	31416692;1;20	31959745;1;1
NIBAN3;1;1;1;1;1;1;1;1;1;1;1;1;1;1;1;1;1;26	5483623
NID1;1;1;1;1;52	41970968;48	23680416;35	02866077;152	1343216;1;1;1;1;1;1;1;17	30593742;1;1
NIPAL1;1;1;4	284417293;43	76059359;1;1;1;1;1;1;1;1;1;1;1;1;1;1
NIPBL.DT;1;1;1;1;1;1;1;1;1;1;1;1;40	26682389;1;1;1;1;1
NKAIN4;1;86	76826355;1;1;1;1;1;1;1;1;1;1;30	0214293;1;1;1;1;1
NKG7;1;1;1;1;35	49087092;1;1;17	74861584;39	16035196;159	6379181;2025	940779;3358	089358;942	6780975;5534	471619;6758	6887;67	24548419;61	87224753;1
NLRC3;1;1;1;1;18	07512209;16	88393339;1;1;56	4866774;69	51811345;58	78506966;72	97531023;14	27584563;41	44051182;53	27915001;1;1;9	1619
NLRC4;1;1;1;1;1;1;1;1;1;1;1;1;1;1;1;21	05715057;8	676463735;1
NLRP3;1;1;1;1;1;1;1;1;1;1;1;1;1;1;1;142	6562662;58	82509473;1
NME5;11	43832512;41	90733168;40	94179069;6	488313371;1;1;1;1;1;1;1;1;43	66425995;1;1;1;1;1
NMUR1;1;1;1;1;11	22096562;1;1;1;1;1;13	12049643;19	58034615;9	178738978;67	30424739;74	8442028;1;1;1
NNMT;49	41338459;38	24884042;258	2419199;1;21	75797332;69	03426182;42	9745143;186	1575726;1;1;1;1;52	28852127;1;1;1;1;1
NOD2;1;1;1;1;1;1;1;1;1;11	84697681;1;1;1;1;1;15	36624639;5	307037823;1
NOS1;1;1;36	67001152;1;1;1;39	97761659;1;1;1;1;1;1;1;1;1;1;1
NOS3;1;1;1;1;64	87061934;148	9890398;94	57786602;1;1;1;1;1;1;1;1;1;1;1
NOSTRIN;1;26	80215338;5	139653578;1;459	3377122;330	1166814;139	0910963;6	853378246;1;1;1;1;1;1;1;1;1;1
NOTCH3;1;1;13	55241558;1;1;1;1;353	1197854;1;1;1;1;1;1;1;1;1;1
NOTCH4;1;1;1;1;268	4142773;327	2342405;216	278822;1;1;1;1;1;16	64346106;1;1;13	25135569;3	317243335;1
NOV;6	740301832;1;56	41514718;1;1;13	42045966;36	82008428;142	8817581;1;1;1;1;250	9364505;1;1;1;1;1
NOVA2;1;1;1;1;66	66686509;95	95422005;147	8852817;1;1;1;1;1;1;1;1;1;1;1
NOX4;25	94838714;141	8380168;11	1359883;6	881160918;8	232165771;12	73843004;1;75	39100213;1;1;1;1;45	91570942;1;1;1;11	17390771;1
NPDC1;151	2659232;1;75	89917088;1;479	2194297;531	8071792;733	4369137;40	92268525;28	12868766;19	43799014;23	69451452;12	62529333;1;1;1;1;7	445073459;1
NPHS1;575	9199717;1;1;1;1;1;1;1;1;1;1;1;1;1;1;1;1;1
NPHS2;2227	204079;1;1;1;1;1;1;1;1;1;1;1;1;1;1;1;1;1
NPIPB4;1;1;16	29188121;1;1;13	25402732;1;1;14	38465725;18	1776696;1;1;17	96610189;1;1;1;1;1
NPL;1;114	0403346;1;1;1;1;1;1;1;1;1;1;36	22487371;1;5	59950983;28	00641223;55	93831831;1
NPNT;895	4344923;10	078269;42	73848373;23	72879431;9	979476738;11	1627154;76	86900464;24	64484023;1;1;1;1;1;1;1;1;1;1
NPR1;244	3237888;1;1;1;188	00432;153	3252656;130	1567349;30	72593131;1;1;1;1;1;1;1;1;1;1
NPR3;207	8354726;121	4372848;29	10016932;19	32271814;22	17369032;1;26	61720033;1;1;1;1;1;27	54595413;1;1;1;1;1
NPY1R;5	287368411;1;21	64074106;1;59	51522938;98	59807831;1;72	22172091;1;1;1;1;1;1;1;1;1;1
NQO1;985	4168341;267	8245079;221	2906319;34	36788453;130	1348802;117	9581971;255	795914;42	51536912;9	575365885;1;1;1;97	6859504;1;1;1;28	19443865;1
NR1H3;9	039180115;41	15378267;15	57027116;14	73062459;8	555046675;13	45552814;16	61736921;50	56548513;1;1;1;1;11	60535344;10	20629235;9	649130982;27	81903747;154	0130758;1
NR1H4;50	23364943;56	79267058;31	91738694;1;1;1;1;1;1;1;1;1;8	41977135;1;1;1;1;1
NR1I3;1;21	56848079;1;1;1;1;1;1;1;1;1;1;40	26682389;1;1;1;1;1
NR2F1;6	740301832;16	8414053;5	799282175;1;1;24	36798208;3	890245876;158	1793212;1;1;1;1;1;1;1;1;1;1
NR2F2;37	03542382;34	8641298;104	6561457;25	77402503;92	63015215;240	242813;29	40122696;297	3796074;1;1;1;1;34	75253486;1;1;1;1;1
NR2F2.AS1;1;1;20	03508936;10	61479839;1;22	24466863;1;74	00378945;1;1;1;1;1;1;1;1;1;1
NR4A2;1;1;8	807099422;3	950786888;1;6	00340941;3	406638888;1;259	6920576;152	1619885;348	9379904;249	7764171;162	2956016;346	93082;499	6173473;174	2647304;279	7621835;328	8762904
NR4A3;1;1;1;1;1;1;1;11	97565856;24	46396286;1;39	88459455;24	32091596;28	06625874;68	7054876;88	96762512;32	60286327;66	31618729;24	49198714
NRGN;1;1;1;1;13	21874487;21	45963304;18	54654771;132	4220415;1;1;1;1;4	865448924;1;1;20	37899252;1;1
NRIP2;70	85618404;1;1;1;1;1;1;76	68859134;1;1;1;1;1;1;1;1;1;1
NRK;1;1;25	03554594;48	00382236;1;1;1;15	53202902;1;1;1;1;1;1;1;1;1;1
NRN1;1;1;1;1;103	6616834;122	8605752;135	6755732;1;1;1;1;1;1;1;1;1;1;1
NRP1;55	04954082;15	90920458;32	12730116;1;338	569217;175	5468074;47	60402114;306	3007099;1;1;1;1;21	15132842;1;1;1;81	58710145;1
NRP2;3	364019392;1;15	51463589;15	56807326;7	11615499;93	79401092;1;1;1;1;1;1;8	249935057;1;1;1;13	02236258;1
NRXN2;1;32	65922146;1;1;1;1;1;9	11421436;1;1;1;1;1;1;1;1;1;1
NRXN3;1;1;1;53	44704181;1;1;1;22	86045273;1;1;1;1;1;1;1;1;1;1
NSG1;1;1;1;1;1;1;5	879390385;13	82924018;37	01532425;21	78091154;24	56001641;10	97098038;19	15733191;14	19060312;1;1;1;1
NT5DC2;1;1;16	043628;1;1;1;1;102	7257715;1;1;1;1;47	11072077;1;1;8	738012453;1;1
NT5E;65	38067937;31	66647786;16	05048846;1;17	62764367;40	60107399;12	86224371;55	36125819;1;1;1;1;11	93850413;1;1;1;1;71	64300884
NTN4;1;13	47905408;53	01804016;9	849108857;205	7370802;52	77128741;60	2311208;48	90134089;1;1;1;1;1;1;1;1;1;1
NTNG1;318	4938057;1;1;1;1;1;1;1;1;1;1;1;1;1;1;1;1;1
NTRK2;73	95391081;1;69	35106783;1;1;1;1;139	3992268;1;1;1;1;1;1;1;1;1;1
NTRK3;1;1;1;1;1;1;1;97	59573718;1;1;1;1;1;1;1;1;1;1
NTS;1;1;1;1;1;32	77658772;1;1;1;1;1;1;1;1;1;1;1;1
NUAK1;1;1;4	554971278;1;21	0159648;102	8109052;99	30748662;23	90079483;1;1;1;1;1;8	281913429;25	50878555;1;1;1
NUDT8;1;68	96037392;20	78066163;13	30607921;10	43644527;10	91810463;1;1;1;1;1;12	81208435;60	77053169;1;1;1;1;1
NUF2;1;1;1;1;1;1;1;1;1;1;1;1;53	98237918;1;1;1;1;1
NUGGC;1;13	85593744;1;1;1;1;1;1;17	63177844;16	04180709;22	42661988;37	20143672;5	873874536;1;1;1;1;1
NUP42;94	77020963;1;5	709586192;20	28708419;1;1;1;1;1;1;1;1;1;12	75564199;1;1;1;1
NUPR1;637	3978471;151	0532887;42	79182095;4	325711161;27	99925375;45	56141859;65	44533887;345	1140967;1;1;1;1;51	48891931;1;1;1;16	00026127;1
NUPR2;1;1;66	42287537;157	3623288;1;1;1;8	488497514;1;1;1;1;1;1;1;1;1;1
NUSAP1;1;1;1;1;1;1;24	1167148;1;1;1;1;1;207	695348;5	594540962;1;1;9	619864258;1
NXNL2;1;36	56271658;1;1;1;1;1;1;1;1;1;1;15	69185573;1;1;1;1;1
NXPH2;41	75293431;1;1;27	07071616;1;1;1;1;1;1;1;1;1;1;1;1;1;1
OASL;1;1;1;1;1;1;42	90657206;1;38	61627477;42	39082982;90	16171368;104	0879965;32	43909741;36	94597094;22	12814944;39	03544776;1;1
OCLN;1;1;68	63751697;26	12872508;1;1;19	02715128;1;1;1;1;1;5	538692058;1;1;1;1;1
OGDHL;1;86	28402634;146	19174;369	924115;1;1;1;1;1;1;1;1;22	99171094;1;1;1;1;1
OGFRL1;17	35040578;1;1;10	01489858;6	926963552;8	664603491;1;6	371583214;1;1;1;1;6	267704772;1;1;85	95713701;90	17670608;8	234374902
[truncated: 1,111 more rows]
