# Supplementary material for: Transcriptional and spatial profiling of the kidney allograft unravels a central role for FcyRIII+ innate immune cells in rejection
Source: Nat Commun. 2023 Jul 19;14:4359. doi: 10.1038/s41467-023-39859-7 (PMC10356785; doi:10.1038/s41467-023-39859-7)
Supplement: Supplementary file 5 — Source Data [file 41467_2023_39859_MOESM5_ESM.xlsx]

## Sheet: Fig1f
Single Cell RNA seq cohort
		Biopsy	Radius (Inflammation severity Index)	theta	theta_degrees
		#1	0.169281233549102	-1.17427566171634	-67.281039401278
		#2	0.582146571369002	-0.837362839733452	-47.9773566378164
		#3	0.279526252999922	-0.643831054239143	-36.8888021273613
		#4	0.34517629856341	-1.16981274743812	-67.0253332488078
		#5	0.481750242324071	-0.721727806813839	-41.3519572876662
		#6	0	-0.301230909187434	-17.2592597553286
		#7	0.645314992322767	-0.572800358205711	-32.819043028769
		#8	0.285315795031742	0.329846155276502	18.8987925859604
		#9	0.0520705222306337	-0.316584611642328	-18.1389621058936
		#10	0.0520705222306337	-0.316584611642328	-18.1389621058936
		#11	0.169281233549102	-1.17427566171634	-67.281039401278
		#12	0.293105776332776	-1.15445904498323	-66.1456308982427
		#13	0.383667297461189	-0.67453845914893	-38.6482068284913
		#14	0.11024501945082	0.229213698289758	13.1329775185882
		#15	0.341026379675066	-0.585837974518325	-33.5660434183927
		#16	0.744462113050456	-0.322271934711153	-18.4648217144647

## Sheet: Fig1g
	Cells	Spearman r	Min 95% CI	Max 95% CI
	Ecg	-0.3549	-0.7309	0.1864
	ECptc	-0.6789	-0.8825	-0.2613
	ECvr	-0.5169	-0.8116	-0.01248
	Podocytes	-0.4786	-0.7935	0.03842
	vSMp	-0.5272	-0.8164	-0.02665
	CD14+ Mono/Macro	0.2739	-0.2716	0.6862
	FCGR3A+ Myeloid	0.5434	0.04933	0.8239
	Bcells	0.1635	-0.3754	0.6198
	CD8eff	0.4242	-0.1065	0.7668
	CD8effmem	0.3697	-0.17	0.7387
	CD8temra	0.1208	-0.4122	0.5922
	CD4naive	0.2607	-0.2847	0.6786
	CD4mem	0.2356	-0.3091	0.6639
	FCGR3A+NK	0.6613	0.2311	0.8752
	FCGR3A- NK	0.651	0.2139	0.8709
	IC	-0.0220899999999999	-0.5239	0.4911
	LOH	-0.3137	-0.7086	0.2308
	PT	-0.1561	-0.6151	0.3819

## Sheet: Fig2b
MicroArray cohort
GSE147089
	Biopsy	radius (Inflammation severity Index)	theta	theta_degrees
	1	0	-0.301230909187434	-17.2592597553286
	2	0.772173569816329	-1.13661958325699	-65.1235050325442
	3	0.374662611900538	-1.01787915503028	-58.3201796375775
	4	0	-0.301230909187434	-17.2592597553286
	5	0	-0.301230909187434	-17.2592597553286
	6	0.74528640248384	-0.418441477419684	-23.9749306293666
	7	0.557888235274395	-0.0339181747509067	-1.94336826201414
	8	0	-0.301230909187434	-17.2592597553286
	9	0	-0.301230909187434	-17.2592597553286
	10	0	-0.301230909187434	-17.2592597553286
	11	0	-0.301230909187434	-17.2592597553286
	12	0.29029000335347	-0.350298160351828	-20.0706061593567
	13	0.169281233549102	-1.17427566171634	-67.281039401278
	14	0.309973501675876	-0.299774138708935	-17.1757929551913
	15	0.51246604856659	-1.33486615804415	-76.4821970707731
	16	0	-0.301230909187434	-17.2592597553286
	17	0	-0.301230909187434	-17.2592597553286
	18	0.355430192441305	-1.19263550797094	-68.3329811041761
	19	0	-0.301230909187434	-17.2592597553286
	20	0	-0.301230909187434	-17.2592597553286
	21	0	-0.301230909187434	-17.2592597553286
	22	0	-0.301230909187434	-17.2592597553286
	23	0.649750673033699	-0.218217747625655	-12.502955953801
	24	0.0610752077912857	0.0267560842390236	1.53301070319255
	25	0.282415084460643	0.54765747178213	31.378461751921
	26	0.156211566691901	-0.347292016552114	-19.8983668070237
	27	0	-0.301230909187434	-17.2592597553286
	28	0	-0.301230909187434	-17.2592597553286
	29	0.0491698116595339	-0.0987732951367	-5.65929293993297
	30	0	-0.301230909187434	-17.2592597553286
	31	0.11024501945082	0.229213698289758	13.1329775185882
	32	0	-0.301230909187434	-17.2592597553286
	33	0	-0.301230909187434	-17.2592597553286
	34	0	-0.301230909187434	-17.2592597553286
	35	0	-0.301230909187434	-17.2592597553286
	36	0	-0.301230909187434	-17.2592597553286
	37	0.402223032494762	0.785624336156274	45.0129587445215
	38	0	-0.301230909187434	-17.2592597553286
	39	0.11024501945082	0.229213698289758	13.1329775185882
	40	0	-0.301230909187434	-17.2592597553286
	41	0	-0.301230909187434	-17.2592597553286
	42	0.169281233549102	-1.17427566171634	-67.281039401278
	43	0.416930319116449	-1.13464242825012	-65.0102223952074
	44	0.247649085567347	-0.261597675721223	-14.988442749258
	45	0.11024501945082	0.229213698289758	13.1329775185882
	46	0.169281233549102	-1.17427566171634	-67.281039401278
	47	0	-0.301230909187434	-17.2592597553286
	48	0	-0.301230909187434	-17.2592597553286
	49	0.434488439132587	-1.23090161200824	-70.5254673639218
	50	0.104141044461267	-0.331938314097221	-19.0186644564586
	51	0	-0.301230909187434	-17.2592597553286
	52	0	-0.301230909187434	-17.2592597553286
	53	0.754310803456344	0.323807705685652	18.5528149096022
	54	0	-0.301230909187434	-17.2592597553286
	55	0	-0.301230909187434	-17.2592597553286
	56	0	-0.301230909187434	-17.2592597553286
	57	0	-0.301230909187434	-17.2592597553286
	58	0.289465713920085	-0.254128617643296	-14.5604972444547
	59	0.668983092492932	-0.0434613946849931	-2.49015448720241
	60	0.171320227242105	0.557200691716216	31.9252479771093
	61	0.11024501945082	0.229213698289758	13.1329775185882
	62	0.169281233549102	-1.17427566171634	-67.281039401278
	63	0	-0.301230909187434	-17.2592597553286
	64	0.169281233549102	-1.17427566171634	-67.281039401278
	65	0	-0.301230909187434	-17.2592597553286
	66	0	-0.301230909187434	-17.2592597553286
	67	0.464026633025356	-0.469851815076687	-26.9205260004554
	68	0	-0.301230909187434	-17.2592597553286
	69	0.466100130775983	-0.93218481419939	-53.4102555798119
	70	0.300398123360639	0.181404374318372	10.3937050336541
	71	0.232395435033391	0.885187685142674	50.7175184356304
	72	0.296818897226881	-0.0591400616704883	-3.38847593386239
	73	0	-0.301230909187434	-17.2592597553286
	74	0	-0.301230909187434	-17.2592597553286
	75	0	-0.301230909187434	-17.2592597553286
	76	0.231605649657631	-1.21245212470405	-69.4683896072113
	77	0.232395435033391	0.885187685142674	50.7175184356304
	78	0	-0.301230909187434	-17.2592597553286
	79	0.123824542783673	-0.281414292454329	-16.1238512522933
	80	0	-0.301230909187434	-17.2592597553286
	81	0.186148958892202	-0.319590755442041	-18.3112014582266
	82	0.218451045208636	-0.971818047665601	-55.6810725858824
	83	0	-0.301230909187434	-17.2592597553286
	84	0	-0.301230909187434	-17.2592597553286
	85	0	-0.301230909187434	-17.2592597553286
	86	0.11024501945082	0.229213698289758	13.1329775185882
	87	0.696966428592024	-1.1608869188817	-66.5139209438672
	88	0	-0.301230909187434	-17.2592597553286
	89	0.255962805833403	-0.187911962410101	-10.7665623661197
	90	0	-0.301230909187434	-17.2592597553286
	91	0	-0.301230909187434	-17.2592597553286
	92	0.247649085567347	-0.261597675721223	-14.988442749258
	93	0	-0.301230909187434	-17.2592597553286
	94	0.208584642769887	0.634128926391227	36.3329111493794
	95	0	-0.301230909187434	-17.2592597553286
	96	0	-0.301230909187434	-17.2592597553286
	97	0	-0.301230909187434	-17.2592597553286
	98	0	-0.301230909187434	-17.2592597553286
	99	0	-0.301230909187434	-17.2592597553286
	100	0.448493053591293	-1.10435060963938	-63.2746290350358
	101	0	-0.301230909187434	-17.2592597553286
	102	0	-0.301230909187434	-17.2592597553286
	103	0	-0.301230909187434	-17.2592597553286
	104	0	-0.301230909187434	-17.2592597553286
	105	0	-0.301230909187434	-17.2592597553286
	106	0	-0.301230909187434	-17.2592597553286
	107	0	-0.301230909187434	-17.2592597553286
	108	0	-0.301230909187434	-17.2592597553286
	109	0.0167338305827536	-0.301320550237021	-17.264395809141
	110	0.269659850561173	0.962115919817685	55.1251816079005
	111	0.362754133991399	-0.867163443972255	-49.6848054876395
	112	0.110669938334678	-0.0407802154158814	-2.33653423096434
	113	0.0167338305827536	-0.301320550237021	-17.264395809141
	114	0.169281233549102	-1.17427566171634	-67.281039401278
	115	0	-0.301230909187434	-17.2592597553286
	116	0.0615001266751445	-0.243237829466616	-13.9365010463599
	117	0.325492800241004	-1.22033676908101	-69.9201464529731
	118	0	-0.301230909187434	-17.2592597553286
	119	0	-0.301230909187434	-17.2592597553286
	120	0.528424546884512	-0.970361277187102	-55.5976057857452
	121	0.0491698116595339	-0.0987732951367	-5.65929293993297
	122	0.169281233549102	-1.17427566171634	-67.281039401278
	123	0	-0.301230909187434	-17.2592597553286
	124	0	-0.301230909187434	-17.2592597553286
	125	0.0520705222306337	-0.316584611642328	-18.1389621058936
	126	0	-0.301230909187434	-17.2592597553286
	127	0.218451045208636	-0.971818047665601	-55.6810725858824
	128	0.231605649657631	-1.21245212470405	-69.4683896072113
	129	0.230781360224247	-1.11628258199552	-63.9582806923094
	130	0.169281233549102	-1.17427566171634	-67.281039401278
	131	0	-0.301230909187434	-17.2592597553286
	132	0.11024501945082	0.229213698289758	13.1329775185882
	133	0	-0.301230909187434	-17.2592597553286
	134	0.29393006576616	-1.25062858769176	-71.6557398131447
	135	0.147509434978602	0.306141932964769	17.5406406908582
	136	0.124648832217058	-0.37758383516286	-21.6339601671952
	137	0.218451045208636	-0.971818047665601	-55.6810725858824
	138	0.341451298558925	-0.855831888223964	-49.0355551679452
	139	0	-0.301230909187434	-17.2592597553286
	140	0.0491698116595339	-0.0987732951367	-5.65929293993297
	141	0	-0.301230909187434	-17.2592597553286
	142	0	-0.301230909187434	-17.2592597553286
	143	0	-0.301230909187434	-17.2592597553286
	144	0.500016291901561	0.417058160715242	23.8956724204722
	145	0.0491698116595339	-0.0987732951367	-5.65929293993297
	146	0.186148958892202	-0.319590755442041	-18.3112014582266
	147	0.235350365073967	-1.12752449669422	-64.6023949581912
	148	0.359174907857641	-1.10770787996112	-63.4669864551559
	149	0	-0.301230909187434	-17.2592597553286
	150	0	-0.301230909187434	-17.2592597553286
	151	0	-0.301230909187434	-17.2592597553286
	152	0.123824542783673	-0.281414292454329	-16.1238512522933
	153	0	-0.301230909187434	-17.2592597553286
	154	0.331276337108349	-0.311105694457227	-17.8250432748856
	155	0.11024501945082	0.229213698289758	13.1329775185882
	156	0	-0.301230909187434	-17.2592597553286
	157	0	-0.301230909187434	-17.2592597553286
	158	0.449317343024677	-1.20052015234791	-68.7847379499378
	159	0	-0.301230909187434	-17.2592597553286
	160	0	-0.301230909187434	-17.2592597553286
	161	0.218451045208636	-0.971818047665601	-55.6810725858824
	162	0.397246820794043	-1.18516644989302	-67.9050355993728
	163	0	-0.301230909187434	-17.2592597553286
	164	0	-0.301230909187434	-17.2592597553286
	165	0.316790668527704	-0.566902819564132	-32.4811389550912
	166	0	-0.301230909187434	-17.2592597553286
	167	0	-0.301230909187434	-17.2592597553286
	168	0.394346110222944	-0.967355133387389	-55.4253664334122
	169	0.345595384524787	-0.597079889217029	-34.2101576842745
	170	0.51246604856659	-1.33486615804415	-76.4821970707731
	171	0.340601460791208	-0.315844060812685	-18.0965316688402
	172	0.218451045208636	-0.971818047665601	-55.6810725858824
	173	0.169281233549102	-1.17427566171634	-67.281039401278
	174	0.231605649657631	-1.21245212470405	-69.4683896072113
	175	0.26762085686817	-0.769360433614867	-44.0811057704868
	176	0.218451045208636	-0.971818047665601	-55.6810725858824
	177	0.169281233549102	-1.17427566171634	-67.281039401278
	178	0.114394938339163	-0.35476107463004	-20.3263123118269
	179	0.637420358018088	-0.073753213295739	-4.225747847374
	180	0.218451045208636	-0.971818047665601	-55.6810725858824
	181	0.169281233549102	-1.17427566171634	-67.281039401278
	182	0.593643840641659	-0.38362228475371	-21.9799378435534
	183	0.169281233549102	-1.17427566171634	-67.281039401278
	184	0.280775461317165	-1.00999451065331	-57.8684227918158
	185	0	-0.301230909187434	-17.2592597553286
	186	0.73584491892895	0.917511582931504	52.5695413563426
	187	0.169281233549102	-1.17427566171634	-67.281039401278
	188	0.34227558799231	-0.952001430932495	-54.5456640828471
	189	0.169281233549102	-1.17427566171634	-67.281039401278
	190	0.280775461317165	-1.00999451065331	-57.8684227918158
	191	0.169281233549102	-1.17427566171634	-67.281039401278
	192	0.27052156743927	-0.987171750120494	-56.5607749364474
	193	0.466100130775983	-0.93218481419939	-53.4102555798119
	194	0.218451045208636	-0.971818047665601	-55.6810725858824
	195	0.26762085686817	-0.769360433614867	-44.0811057704868
	196	0.218451045208636	-0.971818047665601	-55.6810725858824
	197	0.476724153446703	-0.650699695709222	-37.2823462945853
	198	0.218451045208636	-0.971818047665601	-55.6810725858824
	199	0.218451045208636	-0.971818047665601	-55.6810725858824
	200	0.452471650274577	-0.689981802653409	-39.5330452328688
	201	0.45708961229285	-0.432798738154008	-24.7975410748123
	202	0.382015795207333	-0.822890599057473	-47.1481583269852
	203	0.280775461317165	-1.00999451065331	-57.8684227918158
	204	0.332845983547799	-1.02534821310821	-58.7481251423808
	205	0.218451045208636	-0.971818047665601	-55.6810725858824
	206	0.391020480767985	-0.479549903176122	-27.476185517899
	207	0.691275706641368	-0.30657930112085	-17.5657000402951
	208	0.221351755779736	-1.18962936417123	-68.160741751843
	209	0.332845983547799	-1.02534821310821	-58.7481251423808
	210	0.466065626718358	1.26162453835586	72.2857613779319
	211	0.485437814883842	0.81740946120165	46.8341122609172
	212	0.345563790002556	0.413311466085886	23.6810026310857
	213	0.72200871713991	0.976034997909212	55.922686037258
	214	0.349713708890899	-0.170663306833913	-9.77828719932938
	215	0.424787525976416	0.219428554069552	12.5723300528435
	216	0.362463109867887	0.257605017057265	14.7596802587769
	217	0.58667814877401	1.00451337279749	57.5543767257477
	218	0.485437814883842	0.81740946120165	46.8341122609172
	219	0.36661302875623	-0.326369755862533	-18.6996095716382
	220	0.218451045208636	-0.971818047665601	-55.6810725858824
	221	0.501265500218804	0.0508947043010709	2.91605175601768
	222	0.169281233549102	-1.17427566171634	-67.281039401278
	223	0.471493425059088	-1.03959627160663	-59.5644787605957
	224	0.55134145712613	1.0197774342028	58.4289430225003

## Sheet: Fig2c
	Cells	Spearman r	Min 95% CI	Max 95% CI
	CD4naive	0.2014	0.0722	0.3239
	CD4mem	-0.2063	-0.3285	-0.0773
	CD8eff	0.3123	0.1889	0.4259
	CD8effmem	0.1377	0.0067	0.264
	CD8temra	0.1846	0.0548	0.3082
	NKcells	0.4887	0.3821	0.5825
	FCGR3A+ Myeloid	0.6015	0.5107	0.679
	CD14+ Mono/Macro	0.6077	0.5179	0.6843
	Bcells	0.1026	-0.0289	0.2306

## Sheet: Fig2d
Heatmap
	Cells	g	ptc	c4d	v	i	t	mvi	t+i
	CD14+ Mono/Macro	0.380684754974293	0.409365342019833	0.237096123160586	0.590375838923627	0.504152989885135	0.496110107618406	0.451452772641339	0.562401448572298
	FCGR3A+ Myeloid	0.51104546284212	0.363828640609515	0.246164994773474	0.516506511564303	0.444342894342967	0.369820753734334	0.515271660150475	0.458183325638922
	Nkcells	0.500756209294668	0.432331840823894	0.236715357980548	0.349761588110731	0.105780374252638	0.157469078595256	0.541960673635596	0.147682900983171
	CD8eff	0.153169981060298	0.183626186298462	0.0456616620998536	0.246098016863109	0.345174166709936	0.302352849081037	0.190889737829577	0.364305065021947
	CD4naive	-0.0202539212404618	0.181914490825377	0.0837631498481306	-0.024733671678518	0.155874958454144	0.304741781792216	0.0755424875650735	0.258047549632028
	CD8temra	0.203841192698929	0.131931769176815	0.0539674520797543	0.260654458110377	0.130029834896104	0.034933056554705	0.199080436276876	0.0933261334728231
	CD8effmem	0.135443660014461	0.203402123243942	-0.067468230708256	-0.0544514428152528	0.0851005084466836	0.159914982391817	0.188851235922614	0.137289842510267
	Bcells	0.0131831496266104	0.22505451809627	-0.0975094453050559	-0.00688949855678729	0.179170319676957	0.218375480316965	0.118706701720706	0.223261442834247
	CD4mem	-0.0804939160390416	-0.143919701806911	-0.0366605957610296	-0.0451606026182168	-0.139082370023939	-0.175714017482383	-0.123494530038965	-0.176755160892536

## Sheet: Fig2e
		NR	TCMR	ABMRh	Mixed
	CD8eff	0.05095	0.06762	0.0303	0.1314
	NK cells	0.0168	0.01985	0.03459	0.03943
	Mono CD16+	0.005651	0.02527	0.01889	0.04505
	MonoCD14Macro	0.01723	0.06903	0.03627	0.07385

## Sheet: Fig2f
		NR	TCMR	ABMRh	Mixed
	CD8eff	0.007164	0.07959	0.03725	0.07154
	NK cells	0.02648	0.0299	0.03263	0.03684
	Mono CD16+	0.005037	0.02068	0.01466	0.02712
	MonoCD14Macro	0.02582	0.07162	0.03485	0.0529

## Sheet: Fig3e
	Biopsy	radius (Inflammation severity Index)	theta_degrees
	1	0.34971	-9.77829
	2	0.73584	52.56954
	3	0.16928	-67.28104
	4	0.45385	-11.53769
	5	0.51247	-76.4822
	6	0	-17.25926
	7	0.64975	-12.50296
	8	0.11025	13.13298
	9	0.75431	18.55281
	10	0.2324	50.71752
	11	0.26966	55.12518
	12	0.36246	14.75968
	13	0.24765	-14.98844
	14	0.58668	57.55438
	15	0.70389	8.4123
	16	0.28157	62.31749
	17	0.58215	-47.97736
	18	0.05207	-18.13896

## Sheet: Fig3f
		Cells	Min 95% CI	Spearman r	Max 95% CI
		AQP1+ cells	0.1084	0.5579	-0.3904
		AQP1+PANCK+Tubule	0.01548	-0.4665	0.4903
		B cells	0.1558	0.5903	-0.3487
		CD138+ Tubules	-0.4159	0.07815	-0.7459
		CDC1c+ DC	0.2755	0.6662	-0.2338
		S100+ DC	0.2549	0.6537	-0.2546
		Distal Tubule	-0.1723	0.3337	-0.6012
		HLADR+ cells	0.1022	0.5536	-0.3957
		Macrophages	0.5397	0.8092	0.08257
		Neutrophils	0.5913	0.8339	0.1574
		FcgRIII+ NK	0.645	0.8585	0.2408
		CD56+ cells	-0.2363	0.273	-0.6422
		Other	-0.3953	0.1026	-0.7348
		Proximal Tubule	-0.5501	-0.09713	-0.8142
		CD8+ Teff	0.5005	0.7898	0.02897
		CD4+ Teff	0.3478	0.7084	-0.1568
		CD4+ Tregs	-0.04438	0.4435	-0.512

## Sheet: Fig3g
MILAN cohort
	Biopsy	Radius (Inflammation severity Index)	macrophage	Neutrophils	NK.CD16	Tcytotoxic
	#1	0.46606563	13.8481184	3.34710433	0.91189063	10.3207391
	#2	0.34971371	12.7742742	1.11012665	0.4273727	4.46135404
	#3	0.73584492	10.9435962	2.96710178	1.31978228	6.33880834
	#4	0.16928123	9.46230577	0.79481779	0.94583317	2.17780074
	#5	0.51246605	10.5367501	1.58601953	1.13811587	4.49372201
	#6	0	9.00612549	0.31455218	0.11588764	0.96573037
	#7	0.11024502	8.64255889	2.52107461	0.49633656	4.267444
	#8	0.23239544	12.3226256	1.07077566	0.32645599	6.78157918
	#9	0.45385	9.2893117	1.55288193	1.59485171	3.34359261
	#10	0.36246311	10.8103379	1.25111551	1.46634237	4.47076939
	#11	0.24764909	11.7383882	0.52393006	1.3892977	4.69771001
	#12	0.7543108	17.1553809	3.50665054	0.81620314	9.5828295
	#13	0.70389	12.1920839	1.63831128	1.50789115	4.66581674
	#14	0.58214657	12.1121163	1.53885178	1.22178067	5.80451509
	#15	0.28157	12.7449907	3.4709296	0.59126245	6.33417278
	#16	0.26965985	11.375	1.46875	0.3828125	13.046875
	#17	0.05207052	9.09149777	0.654018	0.04532798	0.51803406
	#18	0.64975067	12.1547989	0.95951944	1.96688196	4.55306594

[truncated: 10 more sheets: Fig4b, Fig4c, Fig5b, Fig5d, Fig6c, FigS4a, FigS4b, FigS5, FigS8d, FigS9]
